# Supplementary material for: The Complexity of Vesicle Transport Factors in Plants Examined by Orthology Search
Source: PLoS One. 2014 May 20;9(5):e97745. doi: 10.1371/journal.pone.0097745 (PMC4028247; doi:10.1371/journal.pone.0097745)
Supplement: Table S2 — Literature reference for all the Arabidopsis (co-)orthologues for the vesicular transport factors from the TAIR. (XLS) [file pone.0097745.s004.xls]

## Sheet: Arabidopsis references
Table S2 -Given are the Arabidopsis accession Ids and their respective reference as per TAIR (http://www.arabidopsis.org/). Bold accession Ids are bionformatically identified while others are experimentally proven to be involved in the respective pathway or complex.
COP-II	Factor	Arabidopsis Id	Pubmed Id	References	additional remarks
	Sec13	At3g01340	24280388	Takagi et al. (2013) Plant Cell. 25:4658-75.
		At2g30050	24280388	Takagi et al. (2013) Plant Cell. 25:4658-75.
		At4g02730	19567704	Jiang et al. (2009) Plant Cell. 21:1733-46.
		At2g43770	23573218	Khan et al. (2013) PLoS One. 8:e59898.	Bioinformatically identified
		At3g49660	19567704	Jiang et al. (2009) Plant Cell. 21:1733-46.	described as component of H3K4 methyltransferase
	Sec31	At1g18830	24280388	Takagi et al. (2013) Plant Cell. 25:4658-75.
		At3g63460	24280388	Takagi et al. (2013) Plant Cell. 25:4658-75.
		At5g38560	19516986	Haffani et al. (2006) Plant Signal Behav. Sep;1(5):251-60.	function distinct from vesicle transport
		At1g26150	19516986	Haffani et al. (2006) Plant Signal Behav. 1:251-60.
		At1g68690		no literature evidence
		At2g45000	23582042	Luo et al. (2013) Plant J. 75:377-89.	function distinct from vesicle transport
	Sec23	At5g43670	15236667	Andersson and Sandelius (2004) BMC Genomics. 5:40.	Bioinformatically identified
		At3g23660	15236667	Andersson and Sandelius (2004) BMC Genomics. 5:40.	Bioinformatically identified
		At4g14160	15236667	Andersson and Sandelius (2004) BMC Genomics. 5:40.	Bioinformatically identified
		At1g05520	15236667	Andersson and Sandelius (2004) BMC Genomics. 5:40.	Bioinformatically identified
		At2g21630	15236667	Andersson and Sandelius (2004) BMC Genomics. 5:40.	Bioinformatically identified
		At4g01810	15236667	Andersson and Sandelius (2004) BMC Genomics. 5:40.	Bioinformatically identified
	Sec24	At3g07100	19933202	Faso et al. (2009) Plant Cell. 21:3655-71.
			19933201	Nakano et al. (2009) Plant Cell. 21:3672-85.
		At2g27460	15236667	Andersson and Sandelius (2004) BMC Genomics. 5:40.	Bioinformatically identified
		At3g44340	11053466	Belles-Boix et al. (2000) J Exp Bot. 51:1761-2.
		At4g32640	15236667	Andersson and Sandelius (2004) BMC Genomics. 5:40.	Bioinformatically identified
	Sec12	At2g01470	9159953	Bar-Peled and Raikhel (1997) Plant Physiol. 114:315-24.
	Sed4	At5g50550		Robinson et al. (2007) Critical Reviews in Plant Sciences, 26:199–225
		At5g50650		Robinson et al. (2007) Critical Reviews in Plant Sciences, 26:199–225
	Sar1-like	At1g09180	18322804	Hanton et al. (2008) Plant Mol Biol. 67:283-94.
		At1g56330	18322804	Hanton et al. (2008) Plant Mol Biol. 67:283-94.
		At4g02080	12242382	Bar-Peled et al. (1995) Plant Cell. 7:667-676.
		At3g62560	15236667	Andersson and Sandelius (2004) BMC Genomics. 5:40.	Bioinformatically identified
		At1g02620	15236667	Andersson and Sandelius (2004) BMC Genomics. 5:40.	Bioinformatically identified
		At5g18570	20408996	Garcia et al. (2010) Plant J. 63:73-85.
	Sec16	At5g47480	24280388	Takagi et al. (2013) Plant Cell. 25:4658-75.
		At5g47490	24280388	Takagi et al. (2013) Plant Cell. 25:4658-75.
COP-I	α	At1g62020	15236667	Andersson and Sandelius (2004) BMC Genomics. 5:40.	Bioinformatically identified
		At2g21390	15236667	Andersson and Sandelius (2004) BMC Genomics. 5:40.	Bioinformatically identified
	β'	At1g52360	15236667	Andersson and Sandelius (2004) BMC Genomics. 5:40.	Bioinformatically identified
		At3g15980	15236667	Andersson and Sandelius (2004) BMC Genomics. 5:40.	Bioinformatically identified
		At1g79990	15236667	Andersson and Sandelius (2004) BMC Genomics. 5:40.	Bioinformatically identified
	ε	At2g34840	22303241	Bassham et al. (2008) The secretory system of Arabidopsis. Arabidopsis Book. 6:e0116.	Bioinformatically identified
		At1g30630	22303241	Bassham et al. (2008) The secretory system of Arabidopsis. Arabidopsis Book. 6:e0116.	Bioinformatically identified
	β	At4g31480	15236667	Andersson and Sandelius (2004) BMC Genomics. 5:40.	Bioinformatically identified
		At4g31490	15236667	Andersson and Sandelius (2004) BMC Genomics. 5:40.	Bioinformatically identified
	Υ	At4g34450	12553910	Geldner et al. (2003) Cell. 2003 112:219-30.
	δ	At5g05010	15236667	Andersson and Sandelius (2004) BMC Genomics. 5:40.	Bioinformatically identified
	ζ	At1g60970	15236667	Andersson and Sandelius (2004) BMC Genomics. 5:40.	Bioinformatically identified
		At3g09800	15236667	Andersson and Sandelius (2004) BMC Genomics. 5:40.	Bioinformatically identified
		At1g08520	23011401	Du et al. (2012) Plant Mol Biol. 80:519-37	function distinct from vesicle transport
	Sec7-type	At4g35380	18203920	Anders et al. (2008) Plant Cell. 20:142-51.
		At4g38200	18203920	Anders et al. (2008) Plant Cell. 20:142-51.
		At1g01960	18203920	Anders et al. (2008) Plant Cell. 20:142-51.
		At3g60860	18203920	Anders et al. (2008) Plant Cell. 20:142-51.
		At3g43300	23737757	Tanaka et al. (2013) PLoS Genet. 9:e1003540.
	GNOM-type	At1g13980	20040538	Kleine-Vehn et al. (2009) Plant Cell. 21:3839-49.
		At5g39500	17653190	Richter et al. (2007) Nature. 448:488-92.
		At5g19610	19686373	Jia et al. (2009) J Integr Plant Biol. 51:762-73.
	ARF1A	At1g23490	21406621	Robinson et al. (2011) Plant Cell. 23:846-9.
		At2g47170	15659621	Xu and Scheres (2005) Plant Cell. 17:525-36.
		At1g10630	15723828	Gebbie et al. (2005) J Exp Bot. 56:1079-91.
		At1g70490	15723828	Gebbie et al. (2005) J Exp Bot. 56:1079-91.
		At5g14670	15723828	Gebbie et al. (2005) J Exp Bot. 56:1079-91.
		At3g62290	15236667	Andersson and Sandelius (2004) BMC Genomics. 5:40.	Bioinformatically identified
	ARF1B	At5g17060	15723828	Gebbie et al. (2005) J Exp Bot. 56:1079-91.
		At3g03120	15723828	Gebbie et al. (2005) J Exp Bot. 56:1079-91.
		At2g15310	15723828	Gebbie et al. (2005) J Exp Bot. 56:1079-91.
	ARF1C	At3g22950	15723828	Gebbie et al. (2005) J Exp Bot. 56:1079-91.
	ARF1D	At1g02440	15723828	Gebbie et al. (2005) J Exp Bot. 56:1079-91.
		At1g02430	15723828	Gebbie et al. (2005) J Exp Bot. 56:1079-91.
	ARLA	At5g37680	15723828	Gebbie et al. (2005) J Exp Bot. 56:1079-91.
		At3g49860	15723828	Gebbie et al. (2005) J Exp Bot. 56:1079-91.
		At3g49870	15723828	Gebbie et al. (2005) J Exp Bot. 56:1079-91.
		At5g67560	15723828	Gebbie et al. (2005) J Exp Bot. 56:1079-91.
	ARLB	At5g52210	15723828	Gebbie et al. (2005) J Exp Bot. 56:1079-91.
	ARLC	At2g18390	15723828	Gebbie et al. (2005) J Exp Bot. 56:1079-91.
CCVs	Heavy chain	At3g11130	21551390	Kitakura et al. (2011) Plant Cell. 23:1920-31.
		At3g08530	21551390	Kitakura et al. (2011) Plant Cell. 23:1920-31.
	Light chain	At2g40060	11943181	Scheele and Holstein (2002) FEBS Lett. 514:355-60.
		At3g51890	11943181	Scheele and Holstein (2002) FEBS Lett. 514:355-60.
	γ	At1g60070	22303241	Bassham et al. (2008) The secretory system of Arabidopsis. Arabidopsis Book. 6:e0116.	Bioinformatically identified
		At1g23900	16905657	Song et al. (2006) Plant Cell. 18:2258-74.
	β1/2'	At4g11380	22303241	Bassham et al. (2008) The secretory system of Arabidopsis. Arabidopsis Book. 6:e0116.	Bioinformatically identified
		At4g23460	22303241	Bassham et al. (2008) The secretory system of Arabidopsis. Arabidopsis Book. 6:e0116.	Bioinformatically identified
	μ1	At1g60780	14871308	Happel et al. (2004) Plant J. 37:678-93.
		At1g10730	14871308	Happel et al. (2004) Plant J. 37:678-93.
	σ1	At2g17380	9426606	Maldonado-Mendoza and Nessler (1997) Plant Mol Biol. 35:865-72.
		At4g35410	22303241	Bassham et al. (2008) The secretory system of Arabidopsis. Arabidopsis Book. 6:e0116.	Bioinformatically identified
	α	At5g22770	16905657	Song et al. (2006) Plant Cell. 18:2258-74.
		At5g22780	15054111	Barth and Holstein (2004) J Cell Sci. 117:2051-62.
	μ2	At5g46630	14871308	Happel et al. (2004) Plant J. 37:678-93.
	Υ2	At1g47830	22303241	Bassham et al. (2008) The secretory system of Arabidopsis. Arabidopsis Book. 6:e0116.	Bioinformatically identified
	δ	At1g48760	21670741	Zweiwka et al. (2011) Cell Res. 21: 1711-22.
	β3	At3g55480	20729380	Feraru et al. (2010) Plant Cell. 22:2812-24.
	μ3	At1g56590	14871308	Happel et al. (2004) Plant J. 37:678-93.
	σ3	At3g50860	22303241	Bassham et al. (2008) The secretory system of Arabidopsis. Arabidopsis Book. 6:e0116.	Bioinformatically identified
	ε	At1g31730	22303241	Bassham et al. (2008) The secretory system of Arabidopsis. Arabidopsis Book. 6:e0116.	Bioinformatically identified
	β4	At5g11490	22303241	Bassham et al. (2008) The secretory system of Arabidopsis. Arabidopsis Book. 6:e0116.	Bioinformatically identified
	μ4 & σ4	At4g24550	14871308	Happel et al. (2004) Plant J. 37:678-93.
Retromers & ESCRTs	Vps5/	At5g06140	16936718	Jaillais et al. (2006) Nature. 443:106-9.
	SNX	At5g07120	16936718	Jaillais et al. (2006) Nature. 443:106-9.
		At5g58440	14555783	Vanoosthuyse et al. (2003) Plant Physiol. 133:919-29.
	Vps26	At4g27690	17889650	Jaillais et al. (2007) Cell. 130:1057-70.
		At5g53530	17889650	Jaillais et al. (2007) Cell. 130:1057-70.
	Vps29	At3g47810	23770835	Nodzynski et al. Mol Plant. 6:1849-62.
	Vps35	At2g17790	23770835	Nodzynski et al. Mol Plant. 6:1849-62.
		At3g51310	20086190	Hashiguchi et al. (2010) Plant Cell. 22:159-72.
		At1g75850	18222962	Yamazaki et al. (2008) Plant Cell Physiol. 49:142-56.
	VPS23	At3g12400	17090720	Spitzer et al. (2006) Development. 133:4679-89.
		At2g38830	17090720	Spitzer et al. (2006) Development. 133:4679-89.	Bioinformatically identified
		At5g13860	17090720	Spitzer et al. (2006) Development. 133:4679-89.	Bioinformatically identified
	VPS28	At4g05000	17090720	Spitzer et al. (2006) Development. 133:4679-89.	Bioinformatically identified
		At4g21560	21934143	Scheuring et al. (2011) Plant Cell. 23:3463-81.
	VPS37	At3g53120	17090720	Spitzer et al. (2006) Development. 133:4679-89.	Bioinformatically identified
		At2g36680	17090720	Spitzer et al. (2006) Development. 133:4679-89.	Bioinformatically identified
	VPS22	At4g27040	21934143	Scheuring et al. (2011) Plant Cell. 23:3463-81.
	VPS25	At4g19003	16488176	Winter and Hauser (2006) Trends Plant Sci. 11:115-23.	Bioinformatically identified
	VPS36	At5g04920	16488176	Winter and Hauser (2006) Trends Plant Sci. 11:115-23.	Bioinformatically identified
	VPS2	At2g06530	21934143	Scheuring et al. (2011) Plant Cell. 23:3463-81.
	VPS20	At5g63880	16488176	Winter and Hauser (2006) Trends Plant Sci. 11:115-23.	Bioinformatically identified
	SNF7a	At5g09260	16488176	Winter and Hauser (2006) Trends Plant Sci. 11:115-23.	Bioinformatically identified
	Vps24	At5g22950	16488176	Winter and Hauser (2006) Trends Plant Sci. 11:115-23.	Bioinformatically identified
		At3g45000	16488176	Winter and Hauser (2006) Trends Plant Sci. 11:115-23.	Bioinformatically identified
	SNF7b/SNF7c	At4g29160	22010978	Ibl et al. (2012) J Proteome Res. 11:397-411.
		At2g19830	16488176	Winter and Hauser (2006) Trends Plant Sci. 11:115-23.	Bioinformatically identified
	DID2	At1g73030	19304934	Spitzer et al. (2009) Plant Cell. 21:749-66.
		At1g17730	19304934	Spitzer et al. (2009) Plant Cell. 21:749-66.
	VPS31/Bro1	At1g15130	22303241	Bassham et al. (2008) The secretory system of Arabidopsis. Arabidopsis Book. 6:e0116.	Bioinformatically identified
	VPS4	At2g27600	17468262	Haas et al. (2007) Plant Cell. 19:1295-312.
	Hrs/VPS27	At1g61690	22303241	Bassham et al. (2008) Arabidopsis Book. 6:e0116.
Rab GTPases	RABA1a	At1g06400	19199049	Koh et al. (2009) Plant Mol Biol. 70:113-22.
	RABA1b	At1g16920	22974509	Asaoka et al. (2012) Plant J. doi: 10.1111/tpj.12023.	Bioinformatically identified
	RABA1c	At5g45750	22303241	Bassham et al. (2008) The secretory system of Arabidopsis. Arabidopsis Book. 6:e0116.	Bioinformatically identified
	RABA1d	At4g18800	22303241	Bassham et al. (2008) The secretory system of Arabidopsis. Arabidopsis Book. 6:e0116.	Bioinformatically identified
	RABA1e	At4g18430	22303241	Bassham et al. (2008) The secretory system of Arabidopsis. Arabidopsis Book. 6:e0116.	Bioinformatically identified
	RABA1g	At3g15060	22303241	Bassham et al. (2008) The secretory system of Arabidopsis. Arabidopsis Book. 6:e0116.	Bioinformatically identified
	RABA1h	At2g33870	22303241	Bassham et al. (2008) The secretory system of Arabidopsis. Arabidopsis Book. 6:e0116.	Bioinformatically identified
	RABA1i	At1g28550	22303241	Bassham et al. (2008) The secretory system of Arabidopsis. Arabidopsis Book. 6:e0116.	Bioinformatically identified
	RABA2a	At1g09630	22303241	Bassham et al. (2008) The secretory system of Arabidopsis. Arabidopsis Book. 6:e0116.	Bioinformatically identified
	RABA2b	At1g07410	22303241	Bassham et al. (2008) The secretory system of Arabidopsis. Arabidopsis Book. 6:e0116.	Bioinformatically identified
	RABA1f	At5g60860	22303241	Bassham et al. (2008) The secretory system of Arabidopsis. Arabidopsis Book. 6:e0116.	Bioinformatically identified
	RABA2c	At3g46830	22303241	Bassham et al. (2008) The secretory system of Arabidopsis. Arabidopsis Book. 6:e0116.	Bioinformatically identified
	RABA2d	At5g59150	22303241	Bassham et al. (2008) The secretory system of Arabidopsis. Arabidopsis Book. 6:e0116.	Bioinformatically identified
	RABA3	At1g01200	22303241	Bassham et al. (2008) The secretory system of Arabidopsis. Arabidopsis Book. 6:e0116.	Bioinformatically identified
	RABA4a	At5g65270	19208902	Szumlanski and Nielson (2009) Plant Cell. 21:526-44.	Bioinformatically identified
	RABA4b	At4g39990	19208902	Szumlanski and Nielson (2009) Plant Cell. 21:526-44.	Bioinformatically identified
	RABA4c	At5g47960	22303241	Bassham et al. (2008) Arabidopsis Book. 6:e0116.	Bioinformatically identified
	RABA4d	At3g12160	19208902	Szumlanski and Nielson (2009) Plant Cell. 21:526-44.
	RABA5a	At5g47520	22303241	Bassham et al. (2008) The secretory system of Arabidopsis. Arabidopsis Book. 6:e0116.	Bioinformatically identified
	RABA5b	At3g07410	22303241	Bassham et al. (2008) The secretory system of Arabidopsis. Arabidopsis Book. 6:e0116.	Bioinformatically identified
	RABA5c	At2g43130	1748311	Anai et al. (1991) Gene. 108:259-64.
	RABA5d	At2g31680	22303241	Bassham et al. (2008) The secretory system of Arabidopsis. Arabidopsis Book. 6:e0116.	Bioinformatically identified
	RABA5e	At1g05810	22303241	Bassham et al. (2008) The secretory system of Arabidopsis. Arabidopsis Book. 6:e0116.	Bioinformatically identified
	RABA6a	At1g73640	22303241	Bassham et al. (2008) The secretory system of Arabidopsis. Arabidopsis Book. 6:e0116.	Bioinformatically identified
	RABA6b	At1g18200	22303241	Bassham et al. (2008) The secretory system of Arabidopsis. Arabidopsis Book. 6:e0116.	Bioinformatically identified
	RABB1a	At4g17160	22303241	Bassham et al. (2008) The secretory system of Arabidopsis. Arabidopsis Book. 6:e0116.	Bioinformatically identified
	RABB1b	At4g17170	1748311	Anai et al. (1997) Proc Natl Acad Sci U S A. 94:762-7.
	RABB1c	At4g35860	22303241	Bassham et al. (2008) The secretory system of Arabidopsis. Arabidopsis Book. 6:e0116.	Bioinformatically identified
	RABC1	At1g43890	22303241	Bassham et al. (2008) The secretory system of Arabidopsis. Arabidopsis Book. 6:e0116.	Bioinformatically identified
	RABC2a	At5g03530	18703495	Hashimoto et al. (2008) J Exp Bot. 59:3523-31.
	RABC2b	At3g09910	12644670	Vernoud et al. (2003) Plant Physiol. 131:1191-208.	Bioinformatically identified
	RABD1	At3g11730	18703495	Hashimoto et al. (2008) J Exp Bot. 59:3523-31.
	RABD2a	At1g02130	15972698	Zheng et al. (2005) Plant Cell.17:2020-36.
	RABD2b	At5g47200	21269510	Peng et al. (2011) BMC Plant Biol. 11:25.
	RABD2c	At4g17530	21269510	Peng et al. (2011) BMC Plant Biol. 11:25.
	RABE1a	At3g53610	12644670	Vernoud et al. (2003) Plant Physiol. 131:1191-208.	Bioinformatically identified
	RABE1c	At3g46060	1748311	Anai et al. (1991) Gene. 108:259-64.
	RABE1d	At5g03520	15972698	Zheng et al. (2005) Plant Cell.17:2020-36.
	RABE1e	At3g09900	12644670	Vernoud et al. (2003) Plant Physiol. 131:1191-208.	Bioinformatically identified
	RABE1b	At4g20360	12644670	Vernoud et al. (2003) Plant Physiol. 131:1191-208.
	RABF1	At3g54840	20181757	Zheng et al. (2010) Plant Physiol. 152:2200-10.
	RABF2a	At5g45130	1844882	Anuntalabhochai et al. (1991) Plant J. 1:167-74.
	RABF2b	At4g19640	22486829	Cai et al. (2012) Plant J.1:167-74.
	RABG1	At5g39620	12644670	Vernoud et al. (2003) Plant Physiol. 131:1191-208.	Bioinformatically identified
	RABG2	At2g21880	12644670	Vernoud et al. (2003) Plant Physiol. 131:1191-208.	Bioinformatically identified
	RABG3a	At4g09720	12644670	Vernoud et al. (2003) Plant Physiol. 131:1191-208.	Bioinformatically identified
	RABG3b	At1g22740	20659276	Kwon et al. (2019) Plant J. 64:151-64.
	RABG3c	At3g16100	15155878	Preuss et al. (2004) Plant Cell. 16:1589-603.
	RABG3d	At1g52280	12644670	Vernoud et al. (2003) Plant Physiol. 131:1191-208.	Bioinformatically identified
	RABG3e	At1g49300	12644670	Vernoud et al. (2003) Plant Physiol. 131:1191-208.	Bioinformatically identified
	RABG3f	At3g18820	12644670	Vernoud et al. (2003) Plant Physiol. 131:1191-208.	Bioinformatically identified
	RABH1a	At5g64990	12644670	Vernoud et al. (2003) Plant Physiol. 131:1191-208.	Bioinformatically identified
	RABH1b	At2g44610	18182439	Latijnhouwers et al. (2007) J Exp Bot. 58:4373-86.
	RABH1c	At4g39890	18182439	Latijnhouwers et al. (2007) J Exp Bot. 58:4373-86.
	RABh1d	At2g22290	12644670	Vernoud et al. (2003) Plant Physiol. 131:1191-208.	Bioinformatically identified
	RABH1e	At5g10260	12644670	Vernoud et al. (2003) Plant Physiol. 131:1191-208.	Bioinformatically identified
	Arf1-like2	At2g24765	7991702	Lebas and Axelos (1994) Plant Physiol. 106:809-10.
	ArfRP1-like	At5g52210	12644670	Vernoud et al. (2003) Plant Physiol. 131:1191-208.	Bioinformatically identified
	Arl2-like	At2g18390	12644670	Vernoud et al. (2003) Plant Physiol. 131:1191-208.	Bioinformatically identified
	Arl5-like	At3g22950	12644670	Vernoud et al. (2003) Plant Physiol. 131:1191-208.	Bioinformatically identified
	Arl8-like	At5g37680	12644670	Vernoud et al. (2003) Plant Physiol. 131:1191-208.	Bioinformatically identified
		At3g49860	12644670	Vernoud et al. (2003) Plant Physiol. 131:1191-208.	Bioinformatically identified
		At3g49870	12644670	Vernoud et al. (2003) Plant Physiol. 131:1191-208.	Bioinformatically identified
		At5g67560	12644670	Vernoud et al. (2003) Plant Physiol. 131:1191-208.	Bioinformatically identified
	KEULLE	At1g12080	22303241	Bassham et al. (2008) The secretory system of Arabidopsis. Arabidopsis Book. 6:e0116.	Bioinformatically identified
	SEC1a	At1g02010	22303241	Bassham et al. (2008) The secretory system of Arabidopsis. Arabidopsis Book. 6:e0116.	Bioinformatically identified
	SEC1b	At4g12120	22303241	Bassham et al. (2008) The secretory system of Arabidopsis. Arabidopsis Book. 6:e0116.	Bioinformatically identified
		At1g12360	11378445	Bergmann (2001) Trends Plant Sci. 6:235-7.
	VPS45	At1g77140	9625693	Bassham and Raikhel (1998) Plant Physiol. 1117:407-15.
	VPS33	At3g54860	22303241	Bassham et al. (2008) The secretory system of Arabidopsis. Arabidopsis Book. 6:e0116.	Bioinformatically identified
	SLY1	At2g17980	22303241	Bassham et al. (2008) The secretory system of Arabidopsis. Arabidopsis Book. 6:e0116.	Bioinformatically identified
Tethering factors	Uso1	At3g27530	20837504	Takahashi et al. (2010) Plant Cell Physiol. 51:1777-87.
	COY1	At3g18480	16028120	Renna et al. (2005) Plant Mol Biol. 58:109-22.
	Vps11	At2g05170	12589039	Rojo et al. (2003) Mol Biol Cell.14:361-9.
	Vps16	At2g38020	11702788	Rojo et al. (2001) Dev. Cell 1:303-10
	Vps18	At1g12470	12589039	Rojo et al. (2003) Mol Biol Cell.14:361-9.	Bioinformatically identified
	Vps33	At3g54860	12589039	Rojo et al. (2003) Mol Biol Cell.14:361-9.
	Vps39	At4g36630	12589039	Rojo et al. (2003) Mol Biol Cell.14:361-9.	Bioinformatically identified
	Vps41	At1g08190	12589039	Rojo et al. (2003) Mol Biol Cell.14:361-9.	Bioinformatically identified
	Vps8	At4g00800		no literature evidence
	Sec3	At1g47550	23495664	Zhang et al. (2013) New Phytol. 199:74-88.
		At1g47560	19895414	Chong et al. (2010) New Phytol. 185:401-19.	Bioinformatically identified
	Sec5	At1g76850	18492870	Hala et al. (2008) Plant Cell. 20:1330-45.
		At1g21170	18492870	Hala et al. (2008) Plant Cell. 20:1330-45.
	Sec6	At1g71820	18492870	Hala et al. (2008) Plant Cell. 20:1330-45.
	Sec8	At3g10380	18492870	Hala et al. (2008) Plant Cell. 20:1330-45.
	Sec10	At5g12370	18492870	Hala et al. (2008) Plant Cell. 20:1330-45.
	Sec15	At4g02350	18492870	Hala et al. (2008) Plant Cell. 20:1330-45.
		At3g56640	18492870	Hala et al. (2008) Plant Cell. 20:1330-45.
	Exo70	At5g03540	16942608	Synek et al. (2006) Plant J. 48:54-72.
		At5g13150	16942608	Synek et al. (2006) Plant J. 48:54-72.	Bioinformatically identified
		At3g09530	16942608	Synek et al. (2006) Plant J. 48:54-72.	Bioinformatically identified
		At5g52350	16942608	Synek et al. (2006) Plant J. 48:54-72.	Bioinformatically identified
		At5g52340	16942608	Synek et al. (2006) Plant J. 48:54-72.	Bioinformatically identified
		At2g28640	16942608	Synek et al. (2006) Plant J. 48:54-72.	Bioinformatically identified
		At1g07000	16942608	Synek et al. (2006) Plant J. 48:54-72.	Bioinformatically identified
		At5g61010	16942608	Synek et al. (2006) Plant J. 48:54-72.	Bioinformatically identified
		At1g72470	16942608	Synek et al. (2006) Plant J. 48:54-72.	Bioinformatically identified
		At3g55150	16942608	Synek et al. (2006) Plant J. 48:54-72.	Bioinformatically identified
		At2g39380	16942608	Synek et al. (2006) Plant J. 48:54-72.	Bioinformatically identified
		At1g07725	16942608	Synek et al. (2006) Plant J. 48:54-72.	Bioinformatically identified
		At2g28650	16942608	Synek et al. (2006) Plant J. 48:54-72.	Bioinformatically identified
		At5g59730	16942608	Synek et al. (2006) Plant J. 48:54-72.	Bioinformatically identified
	Exo84	At5g49830	18492870	Hala et al. (2008) Plant Cell. 20:1330-45.
	Tip20	At1g08400	20226673	Schmitt (2010) Trends Cell Biol. 20:257-68.
	COG1	At5g16300	16194619	Latijnhouwers et al. (2005) Curr Opin Plant Biol. 8:632-9.	Bioinformatically identified
	COG2	At4g24840	16194619	Latijnhouwers et al. (2005) Curr Opin Plant Biol. 8:632-9.	Bioinformatically identified
	COG3	At1g73430	16194619	Latijnhouwers et al. (2005) Curr Opin Plant Biol. 8:632-9.	Bioinformatically identified
	COG4	At4g01400	16194619	Latijnhouwers et al. (2005) Curr Opin Plant Biol. 8:632-9.	Bioinformatically identified
	COG5	At1g67930	16194619	Latijnhouwers et al. (2005) Curr Opin Plant Biol. 8:632-9.	Bioinformatically identified
	COG6	At1g31780	16194619	Latijnhouwers et al. (2005) Curr Opin Plant Biol. 8:632-9.	Bioinformatically identified
	COG7	At5g51430	16194619	Latijnhouwers et al. (2005) Curr Opin Plant Biol. 8:632-9.	Bioinformatically identified
	COG8	At5g11980	16194619	Latijnhouwers et al. (2005) Curr Opin Plant Biol. 8:632-9.	Bioinformatically identified
	VPS52	At1g71270	15235115	Lobstein et al. (2004) Plant Physiol. 135:1480-90.
		At1g71300	15235115	Lobstein et al. (2004) Plant Physiol. 135:1480-90.
	VPS53	At1g50500	15235115	Lobstein et al. (2004) Plant Physiol. 135:1480-90.
	VPS54	At4g19490	18583349	Guermonprez et al. (2008) J Exp Bot. 59:3087-98.	Bioinformatically identified
	Bet3	At5g54750	20713617	Thellmann et al. (2010) Plant Physiol. 154:720-32	Bioinformatically identified
	Bet5	At1g51160	20713617	Thellmann et al. (2010) Plant Physiol. 154:720-32	Bioinformatically identified
	Trs20	At1g80500	20713617	Thellmann et al. (2010) Plant Physiol. 154:720-32	Bioinformatically identified
	Trs85	At5g16280	20713617	Thellmann et al. (2010) Plant Physiol. 154:720-32	Bioinformatically identified
	Trs23	At5g02280	20713617	Thellmann et al. (2010) Plant Physiol. 154:720-32	Bioinformatically identified
	Trs31	At5g58030	20713617	Thellmann et al. (2010) Plant Physiol. 154:720-32	Bioinformatically identified
	Trs33	At3g05000	20713617	Thellmann et al. (2010) Plant Physiol. 154:720-32	Bioinformatically identified
	Trs120	At5g11040	20713617	Thellmann et al. (2010) Plant Physiol. 154:720-32
	Trs130	At5g54440	20713617	Thellmann et al. (2010) Plant Physiol. 154:720-32	Bioinformatically identified
SNARES	SYP81	At1g51740	22303241	Bassham et al. (2008) Arabidopsis Book. 6:e0116.	Bioinformatically identified
	SYP31 (AtSED5)	At5g05760	16244155	Chatre et al. (2005) Plant Physiol. 139:1244-54.
	SYP32	At3g24350	22849572	Schiller et al. (2012) BMC Plant Biol. 12:123.
	SYP41 (AtTLG2a)	At5g26980	22307646	Uemura et al. (2012) Proc Natl Acad Sci U S A. 109:1784-9.
	SYP42 (AtTLG2b)	At4g02195	22307646	Uemura et al. (2012) Proc Natl Acad Sci U S A. 109:1784-9.
	SYP43 (AtTLG2c)	At3g05710	22307646	Uemura et al. (2012) Proc Natl Acad Sci U S A. 109:1784-9.
	SYP21 (AtPEP12)	At5g16830	21105932	Uemura et al. (2010) Plant J. 64:864-73.
	SYP22 (AtVAM3)	At5g46860	21105932	Uemura et al. (2010) Plant J. 64:864-73.
	SYP23 (AtPLP)	At4g17730	21143674	Shirakawa et al. (2010) Plant J. 64:924-35.
	SYP24	At1g32270	10831610	Weber et al. (2000) J Cell Biol. 149:1063-72.
	KNOLLE (SYP111)	At1g08560	11516663	Batoko and Moore (2001) Curr Biol. 11:R423-6
		At3g52400	22303241	Bassham et al. (2008). The secretory system of Arabidopsis. Arabidopsis Book. 6:e0116.	Bioinformatically identified
		At4g03330	19098073	Enami et al. (2009) Plant Cell Physiol. 50:280-9.
		At3g03800	22303241	Bassham et al. (2008). The secretory system of Arabidopsis. Arabidopsis Book. 6:e0116.	Bioinformatically identified
		At5g08080	19098073	Enami et al. (2009) Plant Cell Physiol. 50:280-9.
	SYP112	At2g18260	22303241	Bassham et al. (2008). The secretory system of Arabidopsis. Arabidopsis Book. 6:e0116.	Bioinformatically identified
	PEN1 (SYP121/ SYR1)	At3g11820	18273019	Kwon et al. (2008) Nature. 451:835-40.
	SYP122 (Synt4)	At3g52400	17662029	Tyrell et al. (2007) Plant J. 51:1099-115.
		At1g08560	11516663	Batoko and Moore (2001) Curr Biol. 11:R423-6
		At4g03330	19098073	Enami et al. (2009) Plant Cell Physiol. 50:280-9.
		At3g03800	11115874	Sanderfoot et al. (2000) Plant Physiol. 124:1558-69.
		At5g08080	19098073	Enami et al. (2009) Plant Cell Physiol. 50:280-9.
	SYP123	At4g03330	19098073	Enami et al. (2009) Plant Cell Physiol. 50:280-9.
		At3g52400	17662029	Tyrell et al. (2007) Plant J. 51:1099-115.
		At1g08560	11516663	Batoko and Moore (2001) Curr Biol. 11:R423-6
		At3g03800	11115874	Sanderfoot et al. (2000) Plant Physiol. 124:1558-69.
		At5g08080	19098073	Enami et al. (2009) Plant Cell Physiol. 50:280-9.
	SYP124	At1g61290	19933386	Kato et al. (2010) Plant Physiol. 152:590-601.
	SYP125	At1g11250	19933386	Kato et al. (2010) Plant Physiol. 152:590-601.
	SYP131	At3g03800	11115874	Sanderfoot et al. (2000) Plant Physiol. 124:1558-69.
	SYP132	At5g08080	19098073	Enami et al. (2009) Plant Cell Physiol. 50:280-9.
		At3g52400	17662029	Tyrell et al. (2007) Plant J. 51:1099-115.
		At4g03330	19098073	Enami et al. (2009) Plant Cell Physiol. 50:280-9.
		At1g08560	11516663	Batoko and Moore (2001) Curr Biol. 11:R423-6
	SEC20	At3g24315	24118572	Li et al. (2013) Plant J. 76:781-91.
	MEMB11	At2g36900	16244155	Chatre et al. (2005) Plant Physiol. 139:1244-54.
	MEMB12	At5g50440	10831610	Weber et al. (2000) J Cell Biol. 149:1063-72.
	GOS11	At1g15880	10831610	Weber et al. (2000) J Cell Biol. 149:1063-72.
	GOS12	At2g45200	10831610	Weber et al. (2000) J Cell Biol. 149:1063-72.
	VTI11 (ZIG1/VTI1a)	At5g39510	21143674	Shirakawa et al. (2010) Plant J. 64:924-35.
		At2g36900	16244155	Chatre et al. (2005) Plant Physiol. 139:1244-54.
	VTI12 (ZIP1/VTI1b)	At1g26680	22303241	Bassham et al. (2008). The secretory system of Arabidopsis. Arabidopsis Book. 6:e0116.	Bioinformatically identified
		At2g24690	18986826	Swaminathan et al. (2008) Trends Plant Sci. 2008 Dec;13(12):647-55	Identified as member of REM family
		At4g31680	18986826	Swaminathan et al. (2008) Trends Plant Sci. 2008 Dec;13(12):647-55	Identified as member of REM family
		At2g24650	18986826	Swaminathan et al. (2008) Trends Plant Sci. 2008 Dec;13(12):647-55	Identified as member of REM family
		At4g31620	18986826	Swaminathan et al. (2008) Trends Plant Sci. 2008 Dec;13(12):647-55	Identified as member of REM family
		At2g24645		no literature evidence	identified as (co-)orthologue of VTI12 bait
		At4g31660	18986826	Swaminathan et al. (2008) Trends Plant Sci. 2008 Dec;13(12):647-55	Identified as member of REM family
		At5g32460	18986826	Swaminathan et al. (2008) Trends Plant Sci. 2008 Dec;13(12):647-55	Identified as member of REM family
		At4g00260	15634699	Pagnussat et al. (2005) Development. 2005 Feb;132(3):603-14.	MEE45: not known whether involved in vesicle transport or not
		At2g24700	18986826	Swaminathan et al. (2008) Trends Plant Sci. 2008 Dec;13(12):647-55	Identified as member of REM family
		At4g31640	18986826	Swaminathan et al. (2008) Trends Plant Sci. 2008 Dec;13(12):647-55	Identified as member of REM family
		At2g24696		no literature evidence	identified as (co-)orthologue of VTI12 bait
		At4g31650	18986826	Swaminathan et al. (2008) Trends Plant Sci. 2008 Dec;13(12):647-55	Identified as member of REM family
		At2g24681		no literature evidence	identified as (co-)orthologue of VTI12 bait
		At4g31615	18986826	Swaminathan et al. (2008) Trends Plant Sci. 2008 Dec;13(12):647-55	Identified as member of REM family
		At4g31690	18986826	Swaminathan et al. (2008) Trends Plant Sci. 2008 Dec;13(12):647-55	Identified as member of REM family
		At2g24680	18986826	Swaminathan et al. (2008) Trends Plant Sci. 2008 Dec;13(12):647-55	Identified as member of REM family
		At4g31610	11842146	Franco-Zorrilla (2002) Plant Physiol. 128:418-27.	AtREM1: not known whether involved in vesicle transport or not
		At4g31630	18986826	Swaminathan et al. (2008) Trends Plant Sci. 2008 Dec;13(12):647-55	Identified as member of REM family
	VTI13	At3g29100	10831610	Weber et al. (2000) J Cell Biol. 149:1063-72.
	VTI14	At5g39630	10831610	Weber et al. (2000) J Cell Biol. 149:1063-72.
		At5g39510	15797025	Niihama et al. (2005) Curr Biol. 15:555-60.
	NPSN11	At2g35190	12068098	Zheng et al. (2002) Plant Physiol. 129:530-9.
	NPSN12	At1g48240	11115874	Sanderfoot et al. (2000) Plant Physiol. 124:1558-69.
	NPSN13	At3g17440	11115874	Sanderfoot et al. (2000) Plant Physiol. 124:1558-69.	Bioinformatically identified
	USE11	At1g54110	22303241	Bassham et al. (2008). The secretory system of Arabidopsis. Arabidopsis Book. 6:e0116.	Bioinformatically identified
	USE12	At3g55600	22303241	Bassham et al. (2008). The secretory system of Arabidopsis. Arabidopsis Book. 6:e0116.	Bioinformatically identified
	BET11 (BS14a)	At3g58170	11445081	Tai and Banfield (2001) FEBS Lett. 500:177-82.
	BET12 (BS14b)	At4g14455	11445081	Tai and Banfield (2001) FEBS Lett. 500:177-82.
	SFT11	At4g14600	22303241	Bassham et al. (2008) Arabidopsis Book. 6:e0116.	Bioinformatically identified
	SFT12	At1g29060	22303241	Bassham et al. (2008) Arabidopsis Book. 6:e0116.	Bioinformatically identified
	SYP51	At1g16240	18984676	Ebine et al. (2008) Plant Cell. 20:3006-21.
	SYP52	At1g79590	22303241	Bassham et al. (2008) Arabidopsis Book. 6:e0116.	Bioinformatically identified
	SYP61 (OSM1)	At1g28490	12468724	Zhu et al. (2002) Plant Cell. 14:3009-28.
	SYP71	At3g09470	22303241	Bassham et al. (2008). The secretory system of Arabidopsis. Arabidopsis Book. 6:e0116.	Bioinformatically identified
	SYP72	At3g45280	22303241	Bassham et al. (2008). The secretory system of Arabidopsis. Arabidopsis Book. 6:e0116.	Bioinformatically identified
	SYP73	At3g61450	22303241	Bassham et al. (2008). The secretory system of Arabidopsis. Arabidopsis Book. 6:e0116.	Bioinformatically identified
	SNAP33	At5g61210	18273019	Kwon et al. (2008) Nature. 451:835-40.
	SNAP29	At5g07880	22303241	Bassham et al. (2008). The secretory system of Arabidopsis. Arabidopsis Book. 6:e0116.	Bioinformatically identified
	SNAP30	At1g13890	22303241	Bassham et al. (2008). The secretory system of Arabidopsis. Arabidopsis Book. 6:e0116.	Bioinformatically identified
	SEC22	At1g11890	16244155	Chatre et al. (2005) Plant Physiol. 139:1244-54.
	YKT61	At5g58180	15919093	Chen et al. (2005) J Mol Biol. 350:92-101.
	YKT62	At5g58060	15919093	Chen et al. (2005) J Mol Biol. 350:92-101.
	VAMP711	At4g32150	20423938	Leshem et al. (2010) J Exp Bot. 61:2615-22.
	VAMP712	At2g25340	22303241	Bassham et al. (2008). The secretory system of Arabidopsis. Arabidopsis Book. 6:e0116.	Bioinformatically identified
	VAMP713	At5g11150	18984676	Ebine et al. (2008) Plant Cell. 20:3006-21.
	VAMP714	At5g22360	22303241	Bassham et al. (2008). The secretory system of Arabidopsis. Arabidopsis Book. 6:e0116.
		At2g25340	22303241	Bassham et al. (2008). The secretory system of Arabidopsis. Arabidopsis Book. 6:e0116.	Bioinformatically identified
		At3g24890	22303241	Bassham et al. (2008). The secretory system of Arabidopsis. Arabidopsis Book. 6:e0116.	Bioinformatically identified
		At1g04750	18273019	Kwon et al. (2008) Nature. 451:835-40.
		At2g33110	22303241	Bassham et al. (2008). The secretory system of Arabidopsis. Arabidopsis Book. 6:e0116.	Bioinformatically identified
		At2g33120	18273019	Kwon et al. (2008) Nature. 451:835-40.
	VAMP722	At2g33120	18273019	Kwon et al. (2008) Nature. 451:835-40.
	VAMP723	At2g33110	22303241	Bassham et al. (2008). The secretory system of Arabidopsis. Arabidopsis Book. 6:e0116.	Bioinformatically identified
	VAMP725	At2g32670	22303241	Bassham et al. (2008). The secretory system of Arabidopsis. Arabidopsis Book. 6:e0116.	Bioinformatically identified
	VAMP726	At1g04760	22303241	Bassham et al. (2008). The secretory system of Arabidopsis. Arabidopsis Book. 6:e0116.	Bioinformatically identified
	VAMP728	At3g24890	22303241	Bassham et al. (2008). The secretory system of Arabidopsis. Arabidopsis Book. 6:e0116.	Bioinformatically identified
		At5g22360	22303241	Bassham et al. (2008). The secretory system of Arabidopsis. Arabidopsis Book. 6:e0116.	Bioinformatically identified
		At1g04750	18273019	Kwon et al. (2008) Nature. 451:835-40.
		At5g11150	18984676	Ebine et al. (2008) Plant Cell. 20:3006-21.
	VAMP724	At4g15780	22303241	Bassham et al. (2008). The secretory system of Arabidopsis. Arabidopsis Book. 6:e0116.	Bioinformatically identified
	VAMP727	At3g54300	18984676	Ebine et al. (2008) Plant Cell. 20:3006-21.
	TYN11	At5g05570	22303241	Bassham et al. (2008). The secretory system of Arabidopsis. Arabidopsis Book. 6:e0116.	Bioinformatically identified
	TYN12	At4g35560	22303241	Bassham et al. (2008). The secretory system of Arabidopsis. Arabidopsis Book. 6:e0116.	Bioinformatically identified
	Sec18	At4g04910	9707576	Sanderfoot et al. (2000) Plant Physiol. 124:1558-69.
	Sec17	At3g56190	16683913	Sutter et al. (2006) Traffic 7: 627-38.	Bioinformatically identified
		At3g56450	11115874	Sanderfoot et al. (2000) Plant Physiol. 124:1558-69.	Bioinformatically identified
