# Supplementary material for: The Complexity of Vesicle Transport Factors in Plants Examined by Orthology Search
Source: PLoS One. 2014 May 20;9(5):e97745. doi: 10.1371/journal.pone.0097745 (PMC4028247; doi:10.1371/journal.pone.0097745)
Supplement: Table S3 — Localization analysis for yeast, Arabidopsis, and tomato (co-orthologues) for COP-II components. For yeast and tomato, Yloc, WoLF PSORT, MitoPred, ChloroP, Target P, Predotar predictors were used and the consensus was built. The score given (for e.g. 1 of 2 or 2 of 3) refers to the prediction given by ‘X’ of the ‘Y’ predictors. In contrast, for Arabidopsis publically available experimental data; GFP (green fluorescent protein) localization/mass spectrometry (SUBA3, FTFLP, PPDB) were utilised. We also looked into the annotation given by TAIR database with a provided reference (PMID). Further, if no experimental evidence existed, we used the consensus of 20 different predictors to assign the probable localizations (as in SUBA3) and the score is presented respectively (for e.g. 11/19 or 5/14 etc.). Highlighted cells signify experimental evidence for the particular (co-)orthologue.PM: plasma membrane, VACU: vacuole, PLAS: plastid, MITO: mitochondria, NUCL: nucleus; CYTO: cyoplasm, GOLG: golgi, ER: endoplasmic reticulum, PERO: peroxisome, EX-CE: extra-cellular, CY-SK: cytoskeleton. The experimentally proven localisations are highlighted. (XLSX) [file pone.0097745.s005.xlsx]

## Sheet: COP-II
Table S3: Localization analysis for yeast, Arabidopsis, and tomato (co-orthologues) for COP-II components. For yeast and tomato, Yloc, WoLF PSORT, MitoPred, ChloroP, Target P, Predotar predictors were used and the consensus was built, while for Arabidopsis publically available experimental data; GFP (green fluorescent protein) localization/ mass spectrometry (SUBA3, FTFLP, PPDB) were utilised. We…
Factor	Yeast			A. thaliana				S. lycopersicum
	Id	Predictor consensus/ score		Id	Predictor consensus/ score or Experimentally confirmed	TAIR Annotation (PMID's)	Experimental evidence from literature	Id	Predictor consensus/ score
Sec13	YLR208W	CYTO	2of2	At3g01340	CYTO (4/25)			Solyc02g087300	CYTO,PLAS	1of2
				At2g30050	NUCL (Suba-GFP, FTFLP, PPDB)	NUCL (15496452)		Solyc03g120900	CYTO,CY-SK	1of2
				At4g02730	CYTO (5/14)			Solyc03g059100	PLAS, CYTO, NUCL	1of3
	YBR175W	CYTO	3of3	At2g43770	CYTO (5/15)			Solyc09g065290	PLAS, CYTO, PLAS	1of3
				At3g49660	PLAS (8/14)		NUCL (19567704)	Solyc02g091790	CYTO	2of2
Sec31	YDL195W	CYTO,NUCL	1of2	At1g18830	NUCL (5/30)			Solyc01g088020	CYTO,PLAS	1of2
				At3g63460	NUCL & MITO (4/26)			Solyc05g010140	PLAS	2of5
				At5g38560	PM (Suba-MS)	PM (14506206)		Solyc04g006930	PLAS, CYTO, PLAS, PM	1of4
				At1g26150	PM (Suba-MS)	PM (17317660)		Solyc01g010030	PLAS	3of8
				At1g68690	PLAS (11/19)			Solyc01g090670	PLAS, NUCL	3of5
				At2g45000	NUCL (Suba-GFP), CYTO (Suba-MS)
Sec23	YPR181C	CYTO,NUCL	2of4	At5g43670	CYTO & ER & NUCL & MITO (2/24)			Solyc01g081070	CYTO	2of3
				At3g23660	CYTO (5/25)			Solyc03g005380	CYTO,PM,NUCL	1of3
				At4g14160	CYTO (6/26)			Solyc05g053830	CYTO	2of3
				At1g05520	CYTO (5/23)			Solyc09g092680	CYTO	2of3
				At2g21630	NUCL (5/24)			Solyc01g080850	PLAS,CYTO,PLAS,NUCL	1of4
				At4g01810	PLAS (8/24)
Sec24	YIL109C	CYTO,NUCL	1of2	At3g07100	ER (Suba-MS), GOLG (Suba-GFP, Suba-MS)		GOLG (19933202)	Solyc05g055690	CYTO,NUCL	1of2
	YNL049C	CYTO,NUCL	1of2	At2g27460	CYTO & NUCL & MITO & PM (2/25)			Solyc11g068500	PM,CYTO,NUCL,PERO,PLAS,EX-CE	1of6
				At3g44340	PM, CYTO (Suba-MS)			Solyc02g082220	PLAS	2of5
				At4g32640	PM, CYTO (Suba-MS)			Solyc06g084210	PLAS,CYTO,NUCL	1of4
Sec12	YNR026C	CYTO,EX-CE, ER	1of3	At2g01470	ER (Suba-GFP, Suba-MS), VACU & PM (Suba-MS)	ER (16618929), PM (17151019)		Solyc07g047970	PLAS	1of2
Sed4	YCR067C	CYTO,NUCL, ER	1of3	At5g50550	CYTO (4/23)			Solyc07g047970	PLAS	1of2
				At5g50650	CYTO (4/23)
Sar1-like	YPL218W	CYTO,PERO,ER	1of3	At1g09180	PLAS (PPDB)	PLAS (15028209)	ER/CYTO (18322804)	Solyc01g079540	CYTO	2of3
				At1g56330	ER & CYTO (Suba-GFP, FTFLP)	ER & CYTO (9159953)	ER/CYTO (18322804)	Solyc01g100350	CYTO	2of3
				At4g02080	PM (Suba-GFP, PPDB)	PM (15060130)		Solyc01g060130	CYTO	2of3
				At3g62560	ER (7/31)			Solyc06g009660	CYTO	2of3
				At1g02620	ER (10/38)			Solyc01g067530	PLAS, NUCL	2of5
				At5g18570	PLAS (Suba-MS)		PLAS (20408996)
Sec16	YPL085W	NUCL	2of2	At5g47480	NUCL (7/23)			Solyc08g007340	NUCL	2of3
				At5g47490	NUCL (7/25)			Solyc08g007360	NUCL	2of3

## Sheet: COP-I
Table S1: Localization analysis for yeast, Arabidopsis, and tomato (co-)orthologues for COP-I components. For yeast and tomato, Yloc, WoLF PSORT, MitoPred, ChloroP, Target P, Predotar predictors were used and the consensus was built, while for Arabidopsis publically available experimental data; GFP (green fluorescent protein) localization/ mass spectrometry (SUBA3, FTFLP, PPDB) were utilised. We …
Factor	Yeast			A. thaliana				S. lycopersicum
	Id	Predictor consensus/ score		Id	Predictor consensus/ score or Experimentally confirmed	TAIR Annotation (PMID's)	Literature evidence	Id	Predictor consensus/ score
α	YDL145C	MITO	3of3	At1g62020	PM (Suba-GFP, FTFLP, PPDB)	PM (17317660)		Solyc04g080980	CYTO,NUCL	1of2
				At2g21390	CYTO, ER, GOLG			Solyc07g032100	CYTO,NUCL	1of2
β'	YGL137W	CYTO	2of2	At1g52360	CYTO, ER, GOLG (Suba-MS)			Solyc03g120270	CYTO,PLAS	1of2
				At3g15980	CYTO & MITO (5/24)			Solyc06g066730	CYTO	2of2
				At1g79990	CYTO, ER, GOLG (Suba-MS)			Solyc12g043000	CYTO	2of3
ε	YIL076W	NUCL	3of5	At2g34840	CYTO, ER, GOLG (Suba-MS)			Solyc02g030250	CYTO	2of2
				At1g30630	PM (FTFLP, PPDB), GOLG (Suba-MS, Suba-GFP)	PM (17151019)
β	YDR238C	PM,CYTO	1of2	At4g31480	CYTO, ER, GOLG (Suba-MS)			Solyc01g007150	CYTO	2of3
				At4g31490	CYTO, ER, GOLG (Suba-MS)			Solyc10g081920	PM	2of4
Υ	YNL287W	CYTO,NUCL	1of2	At4g34450	PLAS (FTFLP, PPDB)	PLAS (18431481)		Solyc01g109540	CYTO	2of4
δ	YFR051C	MITO	2of4	At5g05010	CYTO & ER & GOLG (Suba-MS), PM (Suba-GFP)
								Solyc10g038120	CYTO,NUCL	2of4
ζ	YPL010W	CYTO,NUCL	1of2	At1g60970	CYTO, ER, GOLG (Suba-MS)			Solyc03g121800	CYTO	2of3
				At3g09800	CYTO, ER, GOLG (Suba-MS)			Solyc12g044910	CYTO,PLAS	1of2
				At1g08520	PLAS (Suba-GFP, Suba-MS, FTFLP, PPDB)	PLAS (18431481)		Solyc02g071170	CYTO,PLAS	1of2
								Solyc04g015490	PLAS	3of4
Sec7-type	YDR170C	NUCL	3of5	At4g35380	MITO (5/22)			Solyc01g112350	PM	2of4
				At4g38200	PLAS (FTFLP, PPDB)	PLAS (18431481)		Solyc12g017830	PLAS,CYTO,PLAS	1of3
				At1g01960	CYTO & NUCL (FTFLP, PPDB)	CYTO & NUCL (18433157)		Solyc01g091460	PM,CYTO	1of2
				At3g60860	PLAS (5/22)
				At3g43300	CYTO, GOLG (FTFLP)
GNOM-type	YEL022W	CYTO	2of3	At1g13980	GOLG (Suba-GFP)		ENDOSOME (20040538)	Solyc02g067010	PM,CYTO	1of2
				At5g39500	PM (Suba-MS)		GOLG & PM (17653191)	Solyc02g088290	CYTO,NUCL	1of2
				At5g19610	CYTO (4/22)			Solyc03g070470	NUCL	2of3
	YJR031C	NUCL	2of3					Solyc04g005560	CYTO,NUCL	1of2
								Solyc05g013040	PM,CYTO	1of2
ARF1A	YDL137W	MITO	2of3	At1g23490	GOLG (Suba-MS)			Solyc05g005190	MITO	2of3
				At2g47170	GOLG (Suba-GFP, Suba-MS)			Solyc01g008000	MITO,CYTO	2of4
				At1g10630	PM (PPDB)	PM (15060130)		Solyc01g100860	CYTO	2of3
	YDL192W	MITO	2of3	At1g70490	VACU & PM (PPDB), GOLG (Suba-MS)	PM (17644812), VACU (15539469)		Solyc02g092970	CYTO	2of3
				At5g14670	MITO (9/23)
				At3g62290	CYTO & MITO (5/27)
ARF1B	NF			At5g17060	CYTO (8/28)			Solyc03g096910	CYTO	2of2
				At3g03120	CYTO (7/26)			Solyc06g072800	CYTO	2of2
				At2g15310	GOLG
ARF1C	NF			At3g22950	CYTO (7/18)			Solyc03g005300	CYTO	3of4
ARF1D	NF			At1g02440	CYTO (7/23)			NF
				At1g02430	CYTO (8/24)
ARLA	NF			At5g37680	ER, GOLG, CYTO, EX-CE (4/19)			Solyc11g011040	CYTO	2of3
				At3g49860	CYTO (4/14)			Solyc02g064640	CYTO	2of4
				At3g49870	PM (Suba-MS), NUCL (Suba-GFP)	PM (17644812), VACU (15539469), NUCL (15610358)		Solyc02g092330	CYTO	2of4
				At5g67560	VACU, GOLG (Suba-MS)	VACU (1553946), PM (17151019)		Solyc03g043960	CYTO	2of4
ARLB	YPL051W	CYTO	2of4	At5g52210	CYTO (7/18)			Solyc10g074630	CYTO	3of3
ARLC	NF			At2g18390	GOLG			Solyc07g014650	CYTO	3of3

## Sheet: CCVs
Table S1: Localization analysis for yeast, Arabidopsis, and tomato (co-)orthologues for CCVs components. For yeast and tomato, Yloc, WoLF PSORT, MitoPred, ChloroP, Target P, Predotar predictors were used and the consensus was built, while for Arabidopsis publically available experimental data; GFP (green fluorescent protein) localization/ mass spectrometry (SUBA3, FTFLP, PPDB) were utilised. We a…
Factor	Yeast			A. thaliana				S. lycopersicum
	Id	Predictor consensus/ score		Id	Predictor consensus/ score or Experimentally confirmed	TAIR Annotation (PMID's)	Experimental evidence from literature	Id	Predictor consensus/ score
Heavy chain	YGL206C	CYTO	2of2	At3g11130	PM, VACU (FTFLP, PPDB)	PM (17317660), VACU (14760709)		Solyc03g096000	CYTO	2of2
				At3g08530	PM, PLAS (FTFLP, PPDB)	PM (17317660), PLAS (15028209)		Solyc05g052510	CYTO	2of4
								Solyc06g051310	CYTO,PLAS	1of2
Light chain	YGR167W	NUCL	2of3	At2g40060	PM, PLAS (FTFLP, PPDB)	PLAS (12938931), PM (17317660)		Solyc09g014450	CYTO	2of3
				At3g51890	NUCL (9/23)
γ	YPR029C	MITO,CYTO,NUCL	1of3	At1g60070	MITO (6/22)			Solyc04g025870	MITO,CYTO,NUCL	1of3
				At1g23900	MITO (8/22)			Solyc05g005780	MITO,CYTO,NUCL	1of3
β1/2'	YKL135C	CYTO,NUCL	1of2	At4g11380	PM (FTFLP, PPDB)	PM (17317660)		Solyc08g081320	CYTO	2of3
				At4g23460	PM (FTFLP, PPDB, Suba-GFP)	PM (17317660)
μ1	YPL259C	CYTO,NUCL	1of2	At1g60780	MITO (5/25)			Solyc05g013340	CYTO	2of3
				At1g10730	CYTO & MITO (4/27)			Solyc06g071650	CYTO	2of2
								Solyc04g026380	CYTO,EX-CE	1of2
σ1	YLR170C	MITO	3of4	At2g17380	MITO (9/22)			Solyc11g005220	MITO	3of4
α	YBL037W	NUCL	2of3	At5g22770	PM (PPDB)	PM (17317660)		Solyc06g074650	CYTO,PLAS	1of2
				At5g22780	PM (FTFLP, PPDB)	PM (17644812)		Solyc11g066760	CYTO	2of2
β1/2'	d.a			d.a				d.a
μ2	NF			At5g46630	PM (FTFLP, PPDB)	PM (17317660)		Solyc06g061150	CYTO	2of3
								Solyc08g006960	CYTO	2of4
Υ2	YJR058C	MITO	2of5	At1g47830	MITO (9/23)			Solyc04g081410	MITO	2of3
δ	YPL195W	NUCL	2of3	At1g48760	NUCL & CYTO (4/23)			Solyc03g119270	CYTO	2of3
β3	YGR261C	NUCL	2of3	At3g55480	NUCL (4/23)		CYTO (20729380)	Solyc06g043030	CYTO,PM,PLAS,NUCL	1of4
μ3	NF			At1g56590	CYTO, NUCL (4/18)			Solyc01g100820	CYTO	2of2
σ3	YJL024C	MITO,CYTO,NUCL	1of3	At3g50860	CYTO & MITO (4/22)			Solyc01g109640	CYTO	2of3
								Solyc02g085240	MITO,CYTO,NUCL	1of3
ε	NF			At1g31730	NUCL (6/23)			Solyc08g075310	NUCL	2of3
β4	NF			At5g11490	PLAS (7/22)			Solyc08g068210	CYTO,NUCL	1of2
μ4 & σ4	NF			At4g24550	CYTO (4/23)			Solyc04g076230	CYTO	2of2

## Sheet: Retromer_ESCRT
Table S1: Localization analysis for yeast, Arabidopsis, and tomato (co-)orthologues for Retromers/ESCRTs components. For yeast and tomato, Yloc, WoLF PSORT, MitoPred, ChloroP, Target P, Predotar predictors were used and the consensus was built, while for Arabidopsis publically available experimental data; GFP (green fluorescent protein) localization/ mass spectrometry (SUBA3, FTFLP, PPDB) were ut…
Factor	Yeast			A. thaliana				S. lycopersicum
	Id	Predictor consensus/ score		Id	Predictor consensus/ score or Experimentally confirmed	TAIR Annotation (PMID's)	Experimental evidence from literature	Id	Predictor consensus/ score
Vps5/	YJL036W	NUCL	2of3	At5g06140	CYTO (FTFLP, PPDB)	CYTO (16936718)	ENDOSOMES (17999644, 16936718)	Solyc09g010130	CYTO	2of4
SNX	YKR078W	NUCL	2of3	At5g07120	NUCL (7/23)			Solyc06g050550	CYTO,NUCL	2of4
	YOR069W	NUCL	2of3	At5g58440	GOLG (Suba-GFP), CYTO (Suba-MS)		CYTO/ ENDOSOMES (21156856)
Vps26	YJL053W	CYTO,NUCL	1of2	At4g27690	VACU			Solyc04g050240	CYTO	2of2
				At5g53530	CYTO (FTFLP, PPDB)	CYTO (16582012)
Vps29	YHR012W	CYTO,NUCL	1of2	At3g47810		CYTO (16582012)	ENDOSOMES (17999644)	Solyc03g113020	CYTO	2of2
Vps35	YJL154C	CYTO,NUCL	1of2	At2g17790	VACU (Suba-GFP)	GOLG (21826108)		Solyc02g083560	CYTO	2of2
				At3g51310	CYTO (FTFLP, PPDB)	GOLG (16582012)	Pre-vacuolar compartment (18222962)	Solyc03g033400	CYTO	2of2
				At1g75850	CYTO (7/23)			Solyc12g089340	CYTO	2of2
VPS23	YCL008C	CYTO,NUCL,ER	1of3	At3g12400		CYTO (17090720)		Solyc09g065770	NUCL	2of3
				At2g38830	MITO, PLAS (4/17)			Solyc10g085590	CYTO	2of2
				At5g13860				Solyc09g009270	PLAS,CYTO,PLAS,NUCL	1of4
VPS28	YPL065W	CYTO,NUCL	1of2	At4g05000				Solyc02g080270	EX-CE,ER	2of6
				At4g21560				Solyc03g031750	CYTO,PLAS,NUCL	1of3
VPS37	NF			At3g53120				Solyc10g083780	NUCL	2of3
				At2g36680	NUCL (7/18)			Solyc10g085810	PLAS,NUCL	2of4
VPS22	YPL002C	CYTO,NUCL	1of2	At4g27040				Solyc10g006320	MITO,CYTO,PLAS	1of3
VPS25	YJR102C	MITO	2of4	At4g19003				Solyc08g076130	CYTO	2of2
VPS36	NF			At5g04920				Solyc01g096910	PLAS,CYTO,PLAS,PERO	1of4
VPS2	YKL002W	CYTO,NUCL	1of2	At2g06530				Solyc12g009060	MITO,CYTO	1of2
VPS20	YMR077C	CYTO,NUCL	1of2	At5g63880	CYTO, NUCL (5/14)			Solyc12g096650	CYTO	2of4
SNF7a	NF			At5g09260	PM (Suba-MS)	PM (17317660)		NF
Vps24	YKL041W	NUCL	2of3	At5g22950				Solyc11g066260	CYTO	2of2
				At3g45000				Solyc06g074840	CYTO	2of3
SNF7b/SNF7c	YLR025W	NUCL	2of3	At4g29160	NUCL			Solyc05g026050	MITO,CYTO,PLAS	1of3
				At2g19830	PM (Suba-MS)	PM (17317660)		Solyc11g070120	MITO	2of3
DID2	YKR035W-A	NUCL	2of3	At1g73030	NUCL (6/14)			Solyc03g121360	NUCL	2of3
				At1g17730	NUCL (6/13)			Solyc06g062510	NUCL	2of3
VPS31/Bro1	YOR275C	CYTO,NUCL	1of2	At1g15130	NUCL (6/15)			Solyc05g008430	CYTO,PLAS,NUCL,EX-CE	1of4
								Solyc04g007560	PLAS,CYTO,PLAS,NUCL	1of4
VPS4	YPR173C	CYTO	2of2	At2g27600		CYTO (17468262)		Solyc11g067240	CYTO,NUCL	1of2
								Solyc11g067230	CYTO,NUCL	1of2
								Solyc11g007170	CYTO,NUCL	1of2
Hrs/VPS27	NF			At1g61690	NUCL (6/13)			Solyc02g079850	CYTO,PLAS	1of2

## Sheet: RabGTPases
Table S1: Localization analysis for yeast, Arabidopsis, and tomato (co-)orthologues for Rab GTPase components. For yeast and tomato, Yloc, WoLF PSORT, MitoPred, ChloroP, Target P, Predotar predictors were used and the consensus was built, while for Arabidopsis publically available experimental data; GFP (green fluorescent protein) localization/ mass spectrometry (SUBA3, FTFLP, PPDB) were utilised…
Factor	Yeast			A. thaliana				S. lycopersicum
	Id	Predictor consensus/ score		Id	Predictor consensus/ score or Experimentally confirmed	TAIR Annotation (PMID's)	Experimental evidence from literature	Id	Predictor consensus/ score
RABA1a	YER031C	CYTO	2of2	At1g06400	PM (Suba-MS, PPDB)	PM (17317660)		Solyc07g055290	CYTO	2of2
RABA1b	YGL210W	CYTO,NUCL	1of2	At1g16920	PM (Suba-MS, PPDB)	PM (17151019), VACU (14760709)	trans-Golgi network/ENDOSOMES (22773752)	Solyc10g008840	CYTO	2of2
RABA1c				At5g45750	PM (Suba-MS, PPDB)	PM (17317660), NUCL (14617066), VACU (14760709)		Solyc10g045550	CYTO,PLAS	1of2
RABA1d				At4g18800	PM (PPDB)	PM (17317660)		Solyc01g103380	CYTO,PLAS	1of2
RABA1e				At4g18430	PM (PPDB)	PM (17317660)	trans-Golgi network/ENDOSOMES (22773752)	Solyc06g076450	CYTO	2of2
RABA1g				At3g15060	CYTO (8/24)		trans-Golgi network/ENDOSOMES (22773752)	Solyc12g014080	CYTO	2of3
RABA1h				At2g33870	CYTO (8/24)			Solyc03g079900	CYTO	2of2
RABA1i				At1g28550	PM (PPDB)	PM (17644812)		Solyc02g072180	CYTO	2of2
RABA2a				At1g09630	PM (Suba-GFP, FTFLP, PPDB)	PM (17644812)	trans-Golgi network/ENDOSOMES (18239134)	Solyc12g010790	CYTO	2of2
RABA2b				At1g07410	CYTO	CYTO (18239134), PM (17644812)	trans-Golgi network/ENDOSOMES (18239134)	Solyc05g052900	CYTO	2of2
								Solyc03g006270	CYTO	2of2
RABA1f	NF			At5g60860	CYTO (6/26)			Solyc12g010790	CYTO	2of2
								Solyc07g053480	CYTO	2of2
RABA2c	NF			At3g46830	PM (Suba-MS, PPDB), CYTO (FTFLP, PPDB)	CYTO (18239134), PM (17317660)	trans-Golgi network/ENDOSOMES (18239134)	Solyc06g005810	CYTO	2of2
RABA2d	NF			At5g59150	CYTO (FTFLP, PPDB)	CYTO (18239134), PM (17317660)	trans-Golgi network/ENDOSOMES (18239134)
RABA3	NF			At1g01200	CYTO (FTFLP, PPDB)	CYTO (18239134), NUCL (14617066)	trans-Golgi network/ENDOSOMES (18239134)	Solyc01g096220	CYTO,NUCL	1of2
RABA4a	NF			At5g65270	PM (FTFLP, PPDB)	PM (17317660)		Solyc11g010100	CYTO	2of2
								Solyc04g012180	CYTO	2of2
RABA4b	NF			At4g39990	PM (PPDB)	PM (17317660)	trans-Golgi network/ENDOSOMES (22773752)	NF
RABA4c	NF			At5g47960	CYTO (6/28)			Solyc10g079030	CYTO,PLAS	1of2
RABA4d	NF			At3g12160	CYTO (6/27)			Solyc01g086850	CYTO	2of2
								Solyc03g064020	CYTO	2of2
RABA4e	NF							NF
RABA5a	NF			At5g47520	PM (PPDB)	PM (15060130)		Solyc11g012460	CYTO,NUCL	1of2
								Solyc05g054150	CYTO	2of2
RABA5b	NF			At3g07410	PM (PPDB)	PM (15060130)		Solyc09g097900	CYTO	2of2
RABA5c	NF			At2g43130	PM (Suba-MS, PPDB), GOLG (FTFLP)	PM (17644812), GOLG (8676856)		Solyc09g098170	CYTO	2of2
RABA5d	NF			At2g31680	CYTO (6/25)
RABA5e	NF			At1g05810	PM
RABA6a	NF			At1g73640	PM (PPDB)	PM (17644812)		Solyc03g118820	CYTO,NUCL	1of2
RABA6b	NF			At1g18200	CYTO (6/25)
RABB1a	NF			At4g17160	CYTO (6/24)		GOLG/ Pre-vacuolar compartment (18239134)	Solyc12g011130	CYTO	2of2
RABB1b	NF			At4g17170	VACU, PM (PPDB)	PM (17644812), VACU (15539469)	GOLG/ Pre-vacuolar compartment (18239134)	Solyc10g007700	CYTO	2of2
RABB1c	NF			At4g35860	PLAS (PPDB)	PLAS (18431481)	GOLG/ Pre-vacuolar compartment (18239134)	Solyc02g093530	CYTO	2of2
RABC1	NF			At1g43890	PM (PPDB)	PM (17644812)	GOLG/ Pre-vacuolar compartment (18239134)	Solyc04g064510	CYTO,PLAS	1of2
RABC2a	NF			At5g03530	PERO (FTFLP, PPDB)	PERO (18703495)		Solyc09g008460	CYTO,PLAS	1of2
								Solyc10g086310	CYTO	2of5
RABC2b	NF			At3g09910	CYTO (6/25)			NF
RABD1	NF			At3g11730	PM (PPDB), GOLG (Suba-MS)	PM (17644812)		Solyc01g103370	CYTO,NUCL	1of2
RABD2a	YFL038C	NUCL,EX-CE,ER	1of3	At1g02130	GOLG (Suba-MS, Suba-GFP), PM (PPDB)	PM (15060130), VACU (15539469)		Solyc05g053940	CYTO,CY-SK,ER	1of3
RABD2b				At5g47200	PM (PPDB)	PM (15060130)		Solyc01g090170	CYTO	2of3
RABD2c				At4g17530	PM (PPDB), VACU (Suba-GFP), NUCL (PPDB)	PM (15060130), VACU (15539469)		Solyc08g078070	CYTO,NUCL	1of2
								Solyc05g052070	CYTO	2of2
RABE1a	YFL005W	CYTO	2of2	At3g53610	PM (PPDB)	PM (17317660)	GOLG/ Pre-vacuolar compartment (18239134)	Solyc11g073050	CYTO	2of5
RABE1c				At3g46060	PM (Suba-GFP, Suba-MS, PPDB)	VACU (15539469), PM (15060130)	GOLG/ Pre-vacuolar compartment (18239134)	Solyc10g086350	CYTO	2of3
RABE1d				At5g03520	PM, GOLG, CYTO		GOLG/ Pre-vacuolar compartment (18239134)	Solyc09g010370	CYTO,PLAS,NUCL,ER	1of4
RABE1e				At3g09900	PM (PPDB)	PM (17317660)	GOLG/ Pre-vacuolar compartment (18239134)	Solyc04g011360	CYTO,NUCL,ER	1of3
								Solyc06g005350	CYTO,ER	2of6
RABE1b	NF			At4g20360	PLAS (Suba-GFP, Suba-MS, PPDB)	PLAS (15322131)	GOLG/ Pre-vacuolar compartment (18239134)	Solyc03g112150	PLAS	3of4
								Solyc06g071790	PLAS	3of4
RABF1	YKR014C	CYTO	2of2	At3g54840	ER (Suba-GFP), CYTO (PPDB)	CYTO (11532937)		Solyc11g008430	CYTO	2of2
RABF2a	YOR089C	CYTO	3of4	At5g45130	PM (Suba-MS), ER (Suba-GFP), VACU (Suba-GFP)		GOLG/ Pre-vacuolar compartment (18239134)	Solyc02g081380	CYTO,PLAS	1of2
RABF2b	YNL093W	CYTO	2of2	At4g19640	ER (Suba-GFP), CYTO (FTFLP), PM (PPDB)	PM (17644812)	GOLG/ Pre-vacuolar compartment (18239134)	Solyc02g069370	CYTO,PLAS	1of2
								Solyc02g036450	PLAS,CYTO,PLAS	1of3
RABG1	NF			At5g39620	CYTO (5/23)			NF
RABG2	YML001W	CYTO	2of3	At2g21880	CYTO (5/25)			Solyc04g072060	MITO	2of4
RABG3a				At4g09720	MITO (7/24)			Solyc03g120750	CYTO,MITO,PLAS,ER	1of4
RABG3b				At1g22740	VACU (Suba-GFP, PPDB)	VACU (15539469)		Solyc04g051680	CYTO	2of2
RABG3c				At3g16100	PM, NUCL (PPDB)	NUCL (14617066), PM (17317660)		Solyc01g109520	MITO,CYTO,PLAS	1of3
RABG3d				At1g52280	PM, VACU (PPDB)	PM (17151019), VACU (15539469)
RABG3e				At1g49300	PM (PPDB)	PM (17151019)
RABG3f				At3g18820	PM, NUCL (PPDB)	NUCL (14617066), PM (17644812)
RABH1a	YLR262C	MITO,CYTO	1of2	At5g64990	NUCL (5/24)			Solyc03g078570	MITO,CYTO,PLAS	1of3
RABH1b				At2g44610	PM (PPDB), GOLG (Suba-MS), MITO & CYTO (Suba-GFP)	PM (17151019)		Solyc05g051570	MITO,CYTO,PLAS	1of3
RABH1c				At4g39890	GOLG (Suba-MS)			Solyc01g088560	CYTO,PLAS	1of2
RABh1d				At2g22290	MITO (FTFLP, PPDB)	MITO (14671022)
RABH1e				At5g10260	NUCL (4/26)
Arf1-like2	YBR164C	CYTO	2of2	At2g24765	GOLG (Suba-MS, Suba-GFP, FTFLP, PPDB)	GOLG (16236155), PM (17317660)		Solyc07g006640	MITO,CYTO,PLAS	1of3
ArfRP1-like	YPL051W	CYTO	2of4	At5g52210	CYTO (7/29)			Solyc10g074630	CYTO	3of3
Arl2-like	NF			At2g18390	GOLG			Solyc07g014650	CYTO	3of3
Arl5-like	NF			At3g22950	CYTO (7/28)			Solyc03g005300	CYTO	3of4
Arl8-like	NF			At5g37680	ER & GOLG & CYTO (4/30)			Solyc02g092330	CYTO	2of4
				At3g49860	CYTO (4/26)			Solyc02g064640	CYTO	2of4
				At3g49870	PM (Suba-GFP), NUCL (FTFLP, PPDB)	PM (17644812), NUCL (15610358)		Solyc03g043960	CYTO	2of4
				At5g67560	VACU, PM (PPDB)	PM (17151019), VACU (15539469)		Solyc11g011040	CYTO	2of3
KEULLE	NF			At1g12080	NUCL (4/26)			NF
SEC1a	YDR164C	CYTO,NUCL	1of2	At1g02010	NUCL (5/24)			Solyc01g091300	CYTO,NUCL	1of2
SEC1b				At4g12120	PM (PPDB)	PM (17317660)		Solyc08g079520	NUCL	2of3
				At1g12360	PM (Suba-MS, PPDB), CYTO (Suba-MS, FTFLP, PPDB)	CYTO (11157980), PM (17317660), VACU (15539469)
VPS45	YGL095C	CYTO,NUCL	1of2	At1g77140	GOLG (Suba-MS, FTFLP, PPDB)	GOLG (10888666), VACU (9625693)		Solyc04g064820	CYTO	2of2
VPS33	YLR396C	CYTO	2of3	At3g54860	CYTO (Suba-MS)	VACU (12589039)		Solyc05g055600	CYTO	3of3
SLY1	YDR189W	CYTO,NUCL	1of2	At2g17980	MITO (5/25)			Solyc01g112150	CYTO,PLAS	1of2

## Sheet: Tethering factors
Table S3: Localization analysis for yeast, Arabidopsis, and tomato (co-)orthologues for tethering factors components. For yeast and tomato, Yloc, WoLF PSORT, MitoPred, ChloroP, Target P, Predotar predictors were used and the consensus was built, while for Arabidopsis publically available experimental data; GFP (green fluorescent protein) localization/ mass spectrometry (SUBA3, FTFLP, PPDB) were u…
Factor	Yeast			A. thaliana				S. lycopersicum
	Id	Predictor consensus/ score		Id	Predictor consensus/ score or Experimentally confirmed	TAIR Annotation (PMID's)	Experimental evidence from literature	Id	Predictor consensus/ score
Uso1	YDL058W	NUCL	2of3	At3g27530	GOLG (Suba-MS, FTFLP, PPDB)	GOLG (18182439), CYTO (18433157)	GOLG (18182439)	Solyc08g081410	MITO,CYTO,PLAS,NUCL,ER	1of5
COY1	YKL179C	NUCL	2of3	At3g18480	GOLG (Suba-MS, FTFLP, PPDB)	GOLG (16028120)	GOLG (16028120)	Solyc06g069210	NUCL	2of4
Rud3/Grp1	YOR216C	NUCL	3of5	NF				NF
Imh1	YLR309C	NUCL	2of3	NF				NF
Vps11	YMR231W	CYTO,NUCL	1of2	At2g05170	VACU (FTFLP, PPDB)	VACU (12589039)	TONOPLAST/Pre vacuolar compartmetnt (12589039)	Solyc06g065170	CYTO,NUCL	1of2
Vps16	YPL045W	CYTO,NUCL	1of2	At2g38020	VACU (PPDB)	VACU (12589039)		Solyc07g056220	CYTO	2of4
Vps18	YLR148W	CYTO,NUCL	1of2	At1g12470	CYTO (5/26)			Solyc06g005080	PLAS,CYTO,PLAS,PM,ER	1of5
Vps33	YLR396C	CYTO	2of3	At3g54860	VACU (FTFLP, PPDB)	VACU (12589039)	TONOPLAST/Pre vacuolar compartmetnt (12589039)	Solyc05g055600	CYTO	3of3
Vps39	YDL077C	CYTO,NUCL	1of2	At4g36630	CYTO, NUCL (4/13)			Solyc02g085220	CYTO,PLAS,NUCL	1of3
								Solyc07g056660	NUCL	2of3
Vps41	YDR080W	NUCL	2of3	At1g08190	NUCL (6/23)			Solyc06g074740	NUCL	2of3
								Solyc11g066560	CYTO,PLAS,NUCL	1of3
Vps11 Vps16 Vps18 Vps33	d.a			d.a				d.a
Vps3	YDR495C			NF				NF
Vps8	YAL002W	NUCL	2of3	At4g00800	NUCL (6/23)			Solyc05g044610	CYTO,PLAS,NUCL	1of3
Sec3	YER008C	NUCL, MITO	1of2	At1g47550	CYTO (6/13)			Solyc12g088990
				At1g47560	CYTO (6/13)
Sec5	YDR166C	NUCL	2of3	At1g76850	PM (Suba-GFP, PPDB), CYTO (Suba-MS)	CYTO (18433157), PM (17317660)	CYTO (19895414)	Solyc04g071350	NUCL	2of3
				At1g21170	CYTO (FTFLP, PPDB)	CYTO (18433157)		Solyc12g056520	CYTO	2of3
Sec6	YIL068C	CYTO	2of3	At1g71820	CYTO (6/13)		CYTO (19895414)	Solyc04g072290	CYTO,PLAS,NUCL	1of3
Sec8	YPR055W	NUCL	2of3	At3g10380	CYTO (Suba-GFP), PM (Suba-GFP, Suba-MS)	PM (17644812)	CYTO (19895414)	Solyc11g008340
Sec10	YLR166C	NUCL	2of3	At5g12370	PM (PPDB)	PM (17644812)		Solyc03g095410	CYTO,PLAS,NUCL	1of3
								Solyc11g050710	CYTO,NUCL	2of4
								Solyc10g019110	PM	2of4
								Solyc10g019140	CYTO	2of3
Sec15	YGL233W	NUCL	2of3	At4g02350	PM (PPDB), CYTO (FTFLP)	PM1(17644812)	CYTO (19895414)	Solyc09g075280	NUCL	2of2
				At3g56640	CYTO (FTFLP)		CYTO (19895414)	Solyc12g096290	CYTO,NUCL	1of2
Exo70	YJL085W	NUCL	2of3	At5g03540	PM (PPDB)	PM (17317660)	CYTO & NUCL (19895414)	Solyc04g009740	NUCL	2of3
				At5g13150	NUCL(8/23)			Solyc01g009880	NUCL	2of3
				At3g09530	MITO (10/22)			Solyc11g006620	NUCL	2of3
				At5g52350	CYTO (6/25)			Solyc05g024340	NUCL	2of3
				At5g52340	CYTO (5/23)			Solyc03g115070	NUCL	2of3
				At2g28640	MITO (9/22)			Solyc12g055770	CYTO	2of2
				At1g07000	CYTO, NUCL (FTFLP), PM (PPDB)	PM (17644812)	CYTO & NUCL (19895414)	Solyc10g081940	CYTO	2of3
				At5g61010	CYTO (FTFLP)		CYTO (19895414)	Solyc04g077760	CYTO	2of3
				At1g72470	NUCL (5/24)			Solyc11g073010	PLAS,CYTO,PLAS,NUCL	1of4
				At3g55150	CYTO, NUCL (FTFLP)		CYTO & NUCL (19895414)	Solyc06g005280	PLAS	3of6
				At2g39380	PLAS (7/22)			Solyc05g054820	NUCL	2of4
				At1g07725	PLAS & NUCL (4/24)			Solyc06g075610	PLAS,CYTO,PLAS,NUCL	1of4
				At2g28650	PLAS (8/22)
				At5g59730	CYTO, NUCL (FTFLP)		CYTO & NUCL (19895414)
Exo84	YBR102C	MITO,NUCL	3of9	At5g49830	PM (Suba-GFP, Suba-MS)	PM (17317660)	CYTO (19895414)	Solyc03g123870	MITO, CYTO, NUCL	1of3
Dsl1	YNL258C	NUCL	3of5	NF				NF
Tip20	YGL145W	NUCL	3of5	At1g08400	NUCL (5/17)		ER (23025793)	NF
Sec39	YLR440C	CYTO	2of3	NF				NF
COG1	YGL223C	CYTO	3of3	At5g16300	PLAS, NUCL (4/13)			Solyc03g120700	PLAS, CYTO, PLAS, NUCL	1of4
COG2	YGR120C	CYTO	3of3	At4g24840	VACU (Suba-MS)	VACU (15539469)		Solyc08g006660	CYTO, PLAS, NUCL	1of3
COG3	YER157W	NUCL	2of3	At1g73430	PLAS (6/23)			Solyc04g008640	NUCL	2of4
COG4	YPR105C	NUCL	2of3	At4g01400	CYTO (7/25)			Solyc07g056010	CYTO	2of3
COG5	YNL051W	CYTO	2of3	At1g67930	PLAS (12/16)			Solyc10g007720	PLAS	2of5
COG6	YNL041C	NUCL	2of3	At1g31780	MITO (5/22)			Solyc08g075440	MITO,NUCL	2of5
COG7	YGL005C	CYTO	3of3	At5g51430	CYTO (6/11)			Solyc05g006950	NUCL	2of3
COG8	YML071C	NUCL, CYTO	1of2	At5g11980	GOLG			Solyc01g087650
VPS51	YKR020W			NF				NF
VPS52	YDR484W	NUCL	2of3	At1g71270	GOLG (FTFLP, PPDB)	GOLG (15235115)	GOLG (15235115)	Solyc02g094090	CYTO	2of3
				At1g71300	NUCL (5/24)		GOLG (21398432)
VPS53	YJL029C	NUCL	2of3	At1g50500	MITO			Solyc04g049490	NUCL	2of3
				At1g50970	CYTO & NUCL (4/27)
VPS54	YDR027C	NUCL	2of3	At4g19490			GOLG (21398432)	Solyc02g030100	NUCL	2of3
								Solyc02g069660	NUCL	2of4
Bet3	YKR068C	CYTO,NUCL	1of2	At5g54750	CYTO(6/25)			Solyc10g006490	CYTO	2of2
								Solyc01g096530	CYTO	2of2
Bet5	YML077W	CYTO,NUCL	1of2	At1g51160	PLAS & NUCL(3/24)			Solyc03g007680	MITO,PLAS,EX-CE,ER	1of4
Trs20	YBR254C	CYTO,NUCL	1of2	At1g80500	NUCL & CYTO (4/23)			Solyc06g068030	CYTO	2of2
Trs23	YDR246W	CYTO,NUCL	1of2	At5g02280	CYTO, ER (3/17)			Solyc01g100840	PLAS,CYTO,NUCL,ER	1of4
Trs31	YDR472W	CYTO,NUCL	1of2	At5g58030	CYTO (7/27)			Solyc04g015050	CYTO	2of3
Trs33	YOR115C	NUCL	2of3	At3g05000	NUCL (4/14)			Solyc04g072410	CYTO	2of2
Trs85	YDR108W	NUCL	2of3	NF				NF
Trs65	YGR166W	CYTO,NUCL	1of2	NF				NF
Trs120	YDR407C	MITO,NUCL	2of5	At5g11040	ER (5/22)			Solyc06g065840	CYTO, PLAS	1of2
Trs130	YMR218C	CYTO,NUCL	1of2	At5g54440	CYTO (5/13)			Solyc07g063440	CYTO	2of3

## Sheet: SNAREs
Table S3: Localization analysis for yeast, Arabidopsis, and tomato (co-)orthologues for SNAREs components. For yeast and tomato, Yloc, WoLF PSORT, MitoPred, ChloroP, Target P, Predotar predictors were used and the consensus was built, while for Arabidopsis publically available experimental data; GFP (green fluorescent protein) localization/ mass spectrometry (SUBA3, FTFLP, PPDB) were utilised. We…
Factor	Yeast			A. thaliana				S. lycopersicum
	Id	Predictor consensus/ score		Id	Predictor consensus/ score or Experimentally confirmed	TAIR Annotation (PMID's)	Experimental evidence from literature	Id	Predictor consensus/ score
SYP81	NF			At1g51740	ER (Suba-MS)		ER (15342965)	Solyc04g071730	CYTO,GOLG	1of2
								Solyc03g033850	MITO,CYTO,NUCL	1of3
SYP31 (AtSED5)	YLR026C	CYTO,PM,NUCL	1of3	At5g05760	CYTO (FTFLP, PPDB)	CYTO (12427991)	GOLG (15342965)	Solyc07g054140	PLAS,CYTO,NUCL	1of3
SYP32				At3g24350	GOLG (Suba-MS)		GOLG (15342965)	Solyc08g067910	PLAS,CYTO,PM,GOLG	1of4
SYP41 (AtTLG2a)	YOL018C	MITO	2of3	At5g26980	GOLG (Suba-MS, FTFLP, PPDB)	GOLG (10888666)		Solyc01g100170	MITO	2of6
SYP42 (AtTLG2b)				At4g02195	GOLG (Suba-MS, FTFLP, PPDB)	GOLG (11115874)		Solyc09g075530	MITO,CYTO,PLAS	1of3
SYP43 (AtTLG2c)				At3g05710	PM
SYP21 (AtPEP12)	YOR036W	CYTO,PM,NUCL	1of3	At5g16830	VACU (Suba-MS), CYTO & GOLG (FTFLP, PPDB)	CYTO (11115874), GOLG (9144962)	VACU (15342965)	Solyc06g062360	CYTO	2of3
SYP22 (AtVAM3)				At5g46860	VACU (Suba-MS, Suba-GFP, FTFLP, PPDB)	VACU (14760709, 16306062)	VACU (15342965)	Solyc08g076540	CYTO	2of3
SYP23 (AtPLP)				At4g17730	PM (Suba-MS, PPDB)	PM (17151019)		Solyc11g066910	CYTO	2of4
								Solyc06g072760	CYTO,GOLG	1of2
								Solyc08g005200	CYTO	2of3
SYP24	NF			At1g32270	NUCL (7/24)			NF
KNOLLE (SYP111)	YMR183C*	CYTO,PM,NUCL	1of3	At1g08560	PM (Suba-MS, PPDB)	PM (17644812)	PM (15342965)	Solyc06g053760	CYTO	2of3
	YPL232W	CYTO,PM,NUCL	1of3	At3g52400	PM (Suba-MS, Suba-GFP, PPDB, FTFLP)	PM (14506206)		Solyc10g081580	CYTO,PM,NUCL	1of3
				At4g03330	PM (Suba-MS)			Solyc01g056810	CYTO,PM,NUCL	1of3
				At3g03800	PM (Suba-MS, PPDB)	PM (17644812)		Solyc01g109750	CYTO	2of2
				At5g08080	PM (Suba-MS, Suba-GFP, PPDB)	PM (17317660)		Solyc07g052470	NUCL	2of3
SYP112	NF			At2g18260	NUCL (PPDB)	NUCL(14617066)	PM (15342965)	Solyc02g085090	CYTO	2of3
PEN1 (SYP121/ SYR1)	NF			At3g11820	PM (Suba-MS, Suba-GFP, PPDB, FTFLP)	PM (11115874)	PM (15342965)	Solyc01g006950	CYTO,NUCL,GOLG	1of3
								Solyc10g081850	VACU,CYTO,NUCL,GOLG	1of4
SYP122 (Synt4)	YMR183C*	d.a		At3g52400	PM (Suba-MS, Suba-GFP, PPDB, FTFLP)	PM (14506206)	PM (15342965)	Solyc06g053760	CYTO	2of3
	YPL232W			At1g08560	PM (Suba-MS, PPDB)	PM (17644812)		Solyc10g081580	CYTO,PM,NUCL	1of3
				At4g03330	PM (Suba-MS)			Solyc01g056810	CYTO,PM,NUCL	1of3
				At3g03800	PM (Suba-MS, PPDB)	PM (17644812)		Solyc01g109750	CYTO	2of2
				At5g08080	PM (Suba-MS, Suba-GFP, PPDB)	PM (17317660)		Solyc07g052470	NUCL	2of3
SYP123	YMR183C* YPL232W			At4g03330	PM (Suba-MS)		PM (15342965)	Solyc06g053760	CYTO	2of3
				At3g52400	PM (Suba-MS, Suba-GFP, PPDB, FTFLP)	PM (14506206)		Solyc10g081580	CYTO,PM,NUCL	1of3
		d.a		At1g08560	PM (Suba-MS, PPDB)	PM (17644812)		Solyc01g056810	CYTO,PM,NUCL	1of3
				At3g03800	PM (Suba-MS, PPDB)	PM (17644812)		Solyc01g109750	CYTO	2of2
				At5g08080	PM (Suba-MS, Suba-GFP, PPDB)	PM (17317660)		Solyc07g052470	NUCL	2of3
SYP124	YMR183C* YPL232W	d.a		At1g61290	CYTO (Suba-MS, Suba-GFP)		PM (15342965)	Solyc12g005580	CYTO,PM,GOLG	1of3
SYP125				At1g11250	CYTO (Suba-MS)		PM (15342965)
SYP131	YMR183C* YPL232W			At3g03800	PM (Suba-MS, PPDB)	PM (17644812)	PM (15342965)	Solyc06g053760	CYTO	2of3
SYP132				At5g08080	PM (Suba-MS, Suba-GFP, PPDB)	PM (17317660)	PM (15342965)	Solyc10g081580	CYTO,PM,NUCL	1of3
		d.a		At3g52400	PM (Suba-MS, Suba-GFP, PPDB, FTFLP)	PM (14506206)		Solyc01g056810	CYTO,PM,NUCL	1of3
				At4g03330	PM (Suba-MS)			Solyc01g109750	CYTO	2of2
				At1g08560	PM (Suba-MS, PPDB)	PM (17644812)		Solyc07g052470	NUCL	2of3
SEC20	NF			At3g24315	CYTO & NUCL (5/23)			Solyc09g090860	CYTO	2of4
MEMB11	NF			At2g36900	GOLG (Suba-MS)		GOLG (15342965)	Solyc07g047720	CYTO,NUCL,GOLG	1of3
MEMB12				At5g50440	GOLG (Suba-MS)		GOLG (15342965)
GOS11	NF			At1g15880	GOLG (Suba-MS)		GOLG (15342965)	Solyc06g065740	CYTO,NUCL,GOLG	1of3
GOS12	YHL031C	CYTO,NUCL	1of2	At2g45200	CYTO & NUCL (3/23)		GOLG (15342965)	Solyc01g091020	CYTO,GOLG	1of2
VTI11 (ZIG1/VTI1a)	NF			At5g39510	VACU & GOLG (Suba-MS, Suba-GFP, PPDB, FTFLP)	VACU (15539469)	trans-Golgi netwrok/prevacuolar compartment (15797025)	Solyc07g047720	CYTO,NUCL,GOLG	1of3
				At2g36900	GOLG (Suba-MS)
VTI12 (ZIP1/VTI1b)	NF			At1g26680	PLAS (FTFLP, PPDB)	PLAS (18431481)		Solyc08g006200	MITO	2of5
				At2g24690	NUCL (9/23)			Solyc08g006190	MITO,CYTO,NUCL	1of3
				At4g31680	NUCL (5/22)			Solyc08g006240	CYTO	2of4
				At2g24650	NUCL (6/26)			Solyc08g006280	NUCL	2of3
				At4g31620	MITO & NUCL (6/22)
				At2g24645
				At4g31660	PLAS & NUCL (4/24)
				At5g32460	NUCL (6/22)
				At4g00260	NUCL
				At2g24700	PLAS (4/27)
				At4g31640	NUCL (6/22)
				At2g24696	NUCL (8/23)
				At4g31650	MITO & NUCL & PLAS (5/22)
				At2g24681
				At4g31615	NUCL (8/25)
				At4g31690	PLAS (FTFLP, PPDB)	PLAS (12938931)
				At2g24680
				At4g31610	NUCL
				At4g31630	NUCL (8/23)
VTI13	YMR197C	CYTO,NUCL	1of2	At3g29100	PM (Suba-MS)		tran-Golgi network & VACU (15342965)	Solyc03g115760	CYTO,GOLG	1of2
VTI14				At5g39630	NUCL (4/23)
				At5g39510	VACU & GOLG (Suba-MS, Suba-GFP, PPDB, FTFLP)	GOLG & VACU (15539469, 11826297)
NPSN11	NF			At2g35190	PM (Suba-MS, PPDB), CYTO (FTFLP)	PM (17317660), CYTO (12068098)	PM (15342965)	Solyc08g077550	CYTO,NUCL,GOLG	1of3
NPSN12				At1g48240	PM (Suba-MS, Suba-GFP, PPDB)	PM (17644812)	PM (15342965)	Solyc12g098950	NUCL	2of3
NPSN13				At3g17440	CYTO, MITO, NUCL, GOLG		PM (15342965)
USE11	NF			At1g54110	NUCL (6/23)			Solyc02g069380	CYTO,PM,NUCL,GOLG	1of4
USE12				At3g55600	MITO & NUCL (7/23)
BET11 (BS14a)	NF			At3g58170	NUCL (FTFLP, PPDB)	NUCL (18433157)	GOLG (15342965)	Solyc09g089630	MITO,PM,CYTO	1of3
BET12 (BS14b)	NF			At4g14455	ER,GOLG (Suba-MS)		GOLG (15342965)	Solyc06g008520	CYTO	2of2
SFT11	YKL006C-A	PM,CYTO	1of2	At4g14600	PM (FTFLP, PPDB)	PM (17644812)		Solyc04g074940	CYTO,PLAS,GOLG	1of3
SFT12				At1g29060	ER, GOLG
SYP51	YGL212W	NUCL	2of3	At1g16240	VACU (Suba-MS, PPDB)	VACU (15539469)	VACU (15342965)	Solyc07g065030	CYTO,PM,GOLG	1of3
SYP52							VACU (15342965)
				At1g79590	VACU (Suba-MS, PPDB)	VACU (15539469)		Solyc10g081060	CYTO,PM,GOLG	1of3
SYP61 (OSM1)	YDR468C	NUCL	2of3	At1g28490	GOLG (Suba-MS, FTFLP)			Solyc10g081060	CYTO,PM,GOLG	1of3
								Solyc12g089150	CYTO,PM,GOLG	1of3
								Solyc12g014550	CYTO	2of2
SYP71	NF			At3g09470	PM (5/27)		ER (15342965)	Solyc09g010470	PM	2of3
SYP72				At3g45280	PM		ER (15342965)
SYP73				At3g61450	NUCL (4/23)		ER (15342965)
SNAP33	NF			At5g61210	PM (Suba-MS, FTFLP, PPDB)	PM (17317660)	CYTO (15342965)	Solyc06g069570	NUCL	2of3
								Solyc03g115470	NUCL	2of3
SNAP29	NF			At5g07880	CYTO, PM (Suba-MS)		CYTO (15342965)
SNAP30	NF			At1g13890	CYTO, PM (Suba-MS)		CYTO (15342965)
SEC22	YLR268W	CYTO,PM,NUCL	1of3	At1g11890	ER (Suba-MS, FTFLP, Suba-GFP, PPDB)	ER (16244155)	ER (15342965)	Solyc12g049420	CYTO,NUCL	1of2
								Solyc03g122090	CYTO,NUCL	1of2
								Solyc06g063030	CYTO,GOLG	1of2
YKT61	YKL196C	CYTO,NUCL	1of2	At5g58180	PM			Solyc07g005200	CYTO	2of3
YKT62				At5g58060	PM (Suba-MS)
VAMP711	YOR327C, YAL030W	PM	2of3	At4g32150	VACU (Suba-GFP, FTFLP, PPDB)	VACU (15876431)	VACU (15342965)	Solyc06g065950	PM,PLAS	1of2
VAMP712				At2g25340	PM (Suba-MS), VACU (FTFLP)		VACU (15342965)	Solyc09g091610	CYTO,PM,EX-CE	1of3
VAMP713				At5g11150	VACU (Suba-GFP, FTFLP, PPDB)	VACU (14760709)	VACU (15342965)	Solyc12g098180	VACU,CYTO,PM,ER	1of4
VAMP714				At5g22360	PM (Suba-MS), GOLG (FTFLP), VACU (PPDB)	Vacu (14760709)		Solyc02g069150	CYTO	2of3
				At2g25340	PM (Suba-MS), VACU (FTFLP)			Solyc06g074250	CYTO	2of4
				At3g24890	PLAS & MITO (4/26)
				At1g04750	PM (Suba-MS, Suba-GFP, PPDB)	PM (17644812)
				At2g33110	PM (Suba-MS), ER (FTFLP)
				At2g33120	PM (Suba-MS, Suba-GFP, PPDB)	PM (14506206)
VAMP721	YAL030W,YOR327C			At1g04740				Solyc09g061620	CYTO,PM,EX-CE	1of3
VAMP722				At2g33120	PM (Suba-MS, Suba-GFP, PPDB)	PM (14506206)	PM (15342965)	Solyc02g069150	CYTO	2of3
VAMP723				At2g33110	PM (Suba-MS), ER (FTFLP)		ER (15342965)	Solyc09g091610	CYTO,PM,EX-CE	1of3
VAMP725				At2g32670	PM (Suba-MS, FTFLP)		PM (15342965)	Solyc12g098180	VACU,CYTO,PM,ER	1of4
VAMP726				At1g04760	PM (Suba-MS, Suba-GFP, FTFLP), PLAS (PPDB)	PLAS (15028209)	PM (15342965)	Solyc06g074250	CYTO	2of4
VAMP728		d.a		At3g24890	PLAS & MITO (4/26)			Solyc06g083530	VACU,CYTO,PM,EX-CE,ER	1of5
				At5g22360	PM (Suba-MS), GOLG (FTFLP), VACU (PPDB)	VACU (14760709)
				At1g04750	PM (Suba-MS, Suba-GFP, PPDB)	PM (17644812)
				At5g11150	VACU (Suba-GFP, FTFLP, PPDB)	VACU (14760709)
VAMP724	NF			At4g15780	PM (Suba-MS, FTFLP)		PM (15342965)	Solyc01g066940	CYTO,PM,NUCL	1of3
VAMP727	NF			At3g54300				Solyc11g006780	CYTO,PM	2of4
							ENDOSOMES (15342965)
TYN11	YBL106C	MITO	2of4	At5g05570	MITO (6/22)			Solyc09g005600	CYTO,PLAS,GOLG	1of2
TYN12	YPR032W	NUCL,CYTO	2of6	At4g35560	NUCL (6/25)			Solyc02g082690	CYTO	2of4
								Solyc06g051390	PLAS	2of5
								Solyc06g051380	CYTO,PLAS,PERO	1of3
Sec18	YBR080C	CYTO	2of3	At4g04910	VACU, GOLG (Suba-MS)	VACU (15539469)		Solyc01g104920	ER	2of4
Sec17	YBL050W	CYTO,NUCL	1of2	At3g56190	PM, VACU (Suba-MS)	PM (17317660), VACU (15215502)		Solyc06g050770	CYTO	2of2
				At3g56450	PM (Suba-MS)	PM (17644812)		Solyc05g052310	MITO,CYTO	1of2
