# Supplementary material for: The Complexity of Vesicle Transport Factors in Plants Examined by Orthology Search
Source: PLoS One. 2014 May 20;9(5):e97745. doi: 10.1371/journal.pone.0097745 (PMC4028247; doi:10.1371/journal.pone.0097745)
Supplement: Table S4 — Localization analysis of chloroplast or mitochondrial localized (co-)orthologues in other analysed plant species in context of chloroplast or mitochondrial-localized A. thaliana (co-)orthologues. The highlighted cells shows that the respective factor has 7 or >7 of the 14 plant species possessing the similar localization. Except A. thaliana, Yloc, WoLF PSORT, MitoPred, ChloroP, Target P, Predotar predictors were used to build a consensus for all other plant species. (XLSX) [file pone.0097745.s006.xlsx]

## Sheet: Plastid-localized
Table S4: Localization analysis of chloroplast or mitochondrial localized (co-)orthologues in other analysed plant species. The highlighted cells shows that the respective factor has 7 or >7 of the 14 plant analysed possessing the similar localization. Except Arabidopsis Yloc, WoLF PSORT, MitoPred, ChloroP, Target P, Predotar predictors were used to build a consensus for all other plant species.
Localization	Family	Factor	Arabidopsis	Ratio	Tomato	S.tuberosum	G.max	B.distachyon	L.japonicus	M.truncatula	O.sativa	P.patens	C.reinhardtii	P.trichocarpa	S.bicolor	V.vinifera	Z.mays
Chloroplast-localized factors	COP-II	Sec13	At3g49660	8 of 14	PLAS	n.d.	PLAS	PLAS	n.d.	n.d.	n.d.	PLAS	n.d.	PLAS	PLAS	n.d.	PLAS
		Sec31	At1g68690	12 of 14	PLAS	PLAS	PLAS	PLAS	n.d.	PLAS	PLAS	PLAS	n.d.	PLAS	PLAS	PLAS	PLAS
		Sec23	At4g01810	8 of 14	PLAS	n.d.	n.d.	PLAS	n.d.	PLAS	PLAS	PLAS	n.d.	PLAS	PLAS	PLAS	PLAS
		Sar1-like	At1g09180	2 of 14	PLAS	n.d.	n.d.	n.d.	n.d.	n.d.	n.d.	n.d.	n.d.	n.d.	n.d.	n.d.	n.d.
		Sar1-like	At5g18570	11 of 14	PLAS	n.d.	PLAS	PLAS	MITO	PLAS	PLAS	PLAS	PLAS	PLAS	PLAS	n.d.	PLAS
	COP-I	F-COP (Υ)	At4g34450	7 of 14	n.d.	n.d.	PLAS	n.d.	MITO&PLAS	PLAS	n.d.	n.d.	n.d.	PLAS	PLAS	PLAS	MITO
		F-COP (ζ)	At1g08520	12 of 14	PLAS	n.d.	MITO&PLAS	PLAS	PLAS	PLAS	PLAS	PLAS	PLAS	PLAS	PLAS	MITO	PLAS
		Sec7-type	At4g38200	11 of 14	PLAS	n.d.	PLAS	PLAS	PLAS	PLAS	PLAS	MITO	n.d.	PLAS	PLAS	PLAS	PLAS
		Sec7-type	At3g60860	11 of 14	PLAS	n.d.	PLAS	PLAS	PLAS	PLAS	PLAS	MITO	n.d.	PLAS	PLAS	PLAS	PLAS
	CCVs	Heavy chain	At3g08530	10 of 14	PLAS	n.d.	MITO&PLAS	PLAS	PLAS	PLAS	n.d.	PLAS	n.d.	PLAS	n.d.	PLAS	MITO&PLAS
		Light chain	At2g40060	2 of 14	n.d.	n.d.	PLAS	n.d.	MITO	n.d.	n.d.	n.d.	n.d.	MITO&PLAS	n.d.	n.d.	n.d.
		AP4-β4	At5g11490	10 of 14	n.d.	PLAS	PLAS	n.d.	PLAS	MITO	PLAS	n.d.	PLAS	PLAS	PLAS	PLAS	PLAS
		Vps23	At2g38830	2 of 14	PLAS	n.d.	n.d.	n.d.	n.d.	n.d.	n.d.	n.d.	n.d.	n.d.	n.d.	n.d.	n.d.
	Rab GTPases	RABB1c	At4g35860	2 of 14	n.d.	n.d.	PLAS	n.d.	n.d.	n.d.	n.d.	n.d.	n.d.	n.d.	n.d.	n.d.	n.d.
		RABE1b	At4g20360	11 of 14	PLAS	PLAS	PLAS	PLAS	n.d.	PLAS	PLAS	PLAS	n.d.	PLAS	PLAS	n.d.	PLAS
	Tethering factors	Exo70	At2g28650	2 of 14	PLAS	n.d.	n.d.	n.d.	n.d.	n.d.	n.d.	n.d.	n.d.	n.d.	n.d.	n.d.	n.d.
		Exo70	At2g39380	6 of 14	PLAS	PLAS	MITO&PLAS	n.d.	MITO	MITO&PLAS	n.d.	n.d.	n.d.	MITO&PLAS	n.d.	MITO	n.d.
		Exo70	At1g07725	2 of 14	PLAS	n.d.	n.d.	n.d.	n.d.	n.d.	n.d.	n.d.	n.d.	n.d.	n.d.	n.d.	n.d.
		COG1	At5g16300	5 of 14	PLAS	PLAS	MITO	n.d.	n.d.	PLAS	n.d.	PLAS	n.d.	MITO	n.d.	MITO	n.d.
		COG3	At1g73430	8 of 14	n.d.	PLAS	PLAS	n.d.	PLAS	n.d.	n.d.	MITO&PLAS	PLAS	PLAS	PLAS	n.d.	PLAS
		COG5	At1g67930	11 of 14	PLAS	PLAS	PLAS	PLAS	MITO	PLAS	PLAS	MITO	n.d.	PLAS	PLAS	PLAS	PLAS
		Bet5	At1g51160	9 of 14	PLAS	n.d.	n.d.	PLAS	n.d.	PLAS	PLAS	MITO	n.d.	PLAS	PLAS	PLAS	PLAS
	SNAREs	VTI12	At2g24700	2 of 14	n.d.	PLAS	n.d.	n.d.	n.d.	n.d.	MITO	n.d.	n.d.	n.d.	n.d.	n.d.	n.d.
		VTI12	At4g31660	2 of 14	n.d.	PLAS	n.d.	n.d.	n.d.	n.d.	MITO	n.d.	n.d.	n.d.	n.d.	n.d.	n.d.
		VTI12	At1g26680	2 of 14	n.d.	PLAS	n.d.	n.d.	n.d.	n.d.	MITO	n.d.	n.d.	n.d.	n.d.	n.d.	n.d.
		VTI12	At4g31690	2 of 14	n.d.	PLAS	n.d.	n.d.	n.d.	n.d.	MITO	n.d.	n.d.	n.d.	n.d.	n.d.	n.d.
		VAMP714	At3g24890	1 of 14	n.d.	n.d.	n.d.	n.d.	n.d.	n.d.	n.d.	n.d.	n.d.	n.d.	n.d.	n.d.	n.d.
Mitochondrial-localized factors	COP-II	Sec31	At3g63460	2 of 14	n.d.	n.d.	PLAS	n.d.	MITO	n.d.	n.d.	PLAS	n.d.	n.d.	n.d.	n.d.	PLAS
	COP-I	B-COP (β)	At3g15980	9 of 14	n.d.	n.d.	MITO	MITO	MITO	n.d.	MITO&PLAS	MITO	n.d.	n.d.	MITO	MITO	MITO&PLAS
		Sec7-type	At4g35380	2 of 14	n.d.	n.d.	PLAS	PLAS	PLAS	PLAS	PLAS	MITO	n.d.	PLAS	PLAS	PLAS	PLAS
		ARF1A	At5g14670	13 of 14	MITO	MITO	MITO	MITO	MITO	MITO	MITO	MITO	MITO	MITO	MITO	n.d.	MITO
		ARF1A	At3g62290	13 of 14	MITO	MITO	MITO	MITO	MITO	MITO	MITO	MITO	MITO	MITO	MITO	n.d.	MITO
	CCVs	σ3	At3g50860	11 of 14	MITO	MITO	MITO	MITO	MITO	n.d.	MITO	n.d.	n.d.	MITO	MITO	MITO	MITO
		Υ2	At1g47830	11 of 14	MITO	MITO	MITO	MITO&PLAS	n.d.	MITO	n.d.	MITO	MITO	MITO	MITO	n.d.	MITO
		μ1	At1g60780	6 of 14	n.d.	n.d.	MITO	MITO&PLAS	n.d.	PLAS	MITO&PLAS	MITO&PLAS	n.d.	MITO	n.d.	n.d.	n.d.
		σ1	At2g17380	13 of 14	MITO	MITO	MITO	MITO	MITO	MITO	MITO	MITO	MITO	MITO	MITO	PLAS	MITO
		Υ	At1g23900	10 of 14	MITO	MITO	MITO	PLAS	MITO	MITO	PLAS	MITO&PLAS	MITO&PLAS	MITO	PLAS	MITO	PLAS
		Υ	At1g60070	10 of 14	MITO	MITO	MITO	PLAS	MITO	MITO	PLAS	MITO&PLAS	MITO&PLAS	MITO	PLAS	MITO	PLAS
	RabGTPases	RABG3a	At4g09720	10 of 14	MITO	MITO	MITO&PLAS	PLAS	n.d.	MITO	MITO&PLAS	n.d.	n.d.	MITO	MITO	MITO	MITO
		SLY1	At2g17980	7 of 14	n.d.	MITO&PLAS	MITO&PLAS	MITO	PLAS	PLAS	MITO	MITO&PLAS	PLAS	n.d.	MITO&PLAS	n.d.	MITO
		RABH1b	At2g44610	4 of 14	MITO	MITO&PLAS	PLAS	PLAS	MITO	PLAS	PLAS	PLAS	PLAS	n.d.	PLAS	n.d.	n.d.
		RABh1d	At2g22290	1 of 14	n.d.	n.d.	n.d.	n.d.	n.d.	n.d.	n.d.	n.d.	n.d.	n.d.	n.d.	n.d.	n.d.
	Tethering Factors	Exo70	At3g09530	6 of 14	n.d.	PLAS	MITO&PLAS	n.d.	MITO	MITO&PLAS	n.d.	n.d.	n.d.	MITO&PLAS	n.d.	MITO	n.d.
		Exo70	At2g28640	1 of 14	n.d.	n.d.	n.d.	n.d.	n.d.	n.d.	n.d.	n.d.	n.d.	n.d.	n.d.	n.d.	n.d.
		COG6	At1g31780	11 of 14	MITO	MITO	MITO	MITO	MITO&PLAS	MITO&PLAS	MITO	MITO	PLAS	n.d.	MITO	MITO	MITO
	SNAREs	USE12	At3g55600	10 of 14	n.d.	PLAS	MITO	MITO	MITO	n.d.	MITO	MITO	n.d.	MITO	MITO	MITO&PLAS	MITO
		TYN11	At5g05570	7 of 14	n.d.	PLAS	PLAS	n.d.	n.d.	MITO&PLAS	MITO	MITO	MITO	MITO&PLAS	n.d.	MITO	n.d.
		VTI12	At4g31620	2 of 14	MITO	PLAS	n.d.	n.d.	n.d.	n.d.	MITO	n.d.	n.d.	n.d.	n.d.	n.d.	n.d.
		VTI12	At4g31650	2 of 14	MITO	PLAS	n.d.	n.d.	n.d.	n.d.	MITO	n.d.	n.d.	n.d.	n.d.	n.d.	n.d.
