# Supplementary material for: The Complexity of Vesicle Transport Factors in Plants Examined by Orthology Search
Source: PLoS One. 2014 May 20;9(5):e97745. doi: 10.1371/journal.pone.0097745 (PMC4028247; doi:10.1371/journal.pone.0097745)
Supplement: Table S5 — GEO IDs considered for downloading microarray data for both A. thaliana and S. lycopersicum for clustering analysis. (XLSX) [file pone.0097745.s007.xlsx]

## Sheet: Table S15-GEO Ids_microarray ex
	Table S5: GEO Ids considered for downloading microarray data for clustering analysis
	Organism	Series	Tissue_ID	Sample	Tissue	Description
	Arabidopsis	GSE32193	tissue_1	GSM797716	flower	Wild type stage 12 rep A
			tissue_2	GSM797717		Wild type stage 12 rep B
			tissue_3	GSM797718		Wild type stage 12 rep C
			tissue_5	GSM797725		Wild type stage 13 rep A
		GSE28446	tissue_118	GSM703123	siliques	wildtype_Ler_siliques_18-19DAP_rep1
			tissue_119	GSM703127		wildtype_Ler_siliques_18-19DAP_rep2
			tissue_120	GSM703131		wildtype_Ler_siliques_18-19DAP_rep3
		GSE27281	tissue_53	GSM674595	ovules	ovules
			tissue_54	GSM674596		ovules
		GSE17343	tissue_52	GSM433634	mature pollen	drypollen
			tissue_50	GSM433635		drypollen
			tissue_49	GSM433636		drypollen
			tissue_51	GSM433637		drypollen
		GSE21504	tissue_122	GSM537534	root	Col-0 control
			tissue_121	GSM537535		Col-0 control
		GSE18225	tissue_57	GSM455519	anther	Wild type-1 ANTHER (Stage 4-7)
			tissue_56	GSM455520		Wild type-2 ANTHER (Stage 4-7)
			tissue_55	GSM455521		Wild type-3 ANTHER (Stage 4-7)
		GSE5629	tissue_140	GSM131487	seedling	ATGE_97_B
			tissue_141	GSM131483		ATGE_96_A
			tissue_142	GSM131479		ATGE_23_C
			tissue_143	GSM131477		ATGE_23_A
		GSE5633	tissue_23	GSM131664	shoot and stem	ATGE_46_A
			tissue_32	GSM131665		ATGE_46_B
			tissue_44	GSM131666		ATGE_46_C
			tissue_46	GSM131652		ATGE_8_A
		GSE5630	tissue_71	GSM131524	leaf	ATGE_17_C
			tissue_75	GSM131522		ATGE_17_A
			tissue_105	GSM131523		ATGE_17_B
			tissue_108	GSM131531		ATGE_20_A
	Tomato	GSE19326	tissue_56	GSM480170	cotyl	Micro-Tom cotyledon of 3-week-old plant
			tissue_53	GSM480171		Micro-Tom cotyledon of 3-week-old plant
			tissue_65	GSM480168	hypo	Micro-Tom hypocotyl of 3-week-old-plant
			tissue_81	GSM480169		Micro-Tom hypocotyl of 3-week-old-plant
			tissue_35	GSM480174	leaf3	Micro-Tom all leaves from 3-week-old plant
			tissue_61	GSM480175		Micro-Tom all leaves from 3-week-old plant
			tissue_74	GSM480176		Micro-Tom all leaves from 3-week-old plant
			tissue_57	GSM480177	leaf5	Micro-Tom all leaves from 5-week-old plant
			tissue_59	GSM480178		Micro-Tom all leaves from 5-week-old plant
			tissue_33	GSM480179		Micro-Tom all leaves from 5-week-old plant
			tissue_45	GSM480165	root	Micro-Tom 5Wroot
			tissue_34	GSM480166		Micro-Tom 5Wroot
			tissue_90	GSM480167		Micro-Tom 5Wroot
		GSE22300	tissue_18	GSM555105	flower	Total RNA from open flower
			tissue_24	GSM555111	fruit	Total RNA from tomato fruit 3 days post breaker
			tissue_19	GSM555112		Total RNA from tomato fruit 5 days post breaker
			tissue_23	GSM555113		Total RNA from tomato fruit 7 days post breaker
