# Supplementary material for: The Complexity of Vesicle Transport Factors in Plants Examined by Orthology Search
Source: PLoS One. 2014 May 20;9(5):e97745. doi: 10.1371/journal.pone.0097745 (PMC4028247; doi:10.1371/journal.pone.0097745)
Supplement: Table S6 — The orthologues of COP-II components identified via OrthoMCL in all the species discussed. (XLSX) [file pone.0097745.s008.xlsx]

## Sheet: COP-II
Table S6: The orthologues of COP-II components identified via OrthoMCL in yeast, C.reinhardtii, P. patens, S.bicolor, Z.mays, B.distachyon, O.sativa, Arabidopsis, tomato, potato, G.max, L.japonicus, M.truncatula, P.trichocarpa, V.vinifera
Complex		Factor	Yeast	C.reinhardtii	P.patens	Monocots				Dicots
						S.bicolor	Z.mays	B.distachyon	O.sativa	Arabidopsis	Tomato	Potato	G.Max	L.japonicus	M.truncatula	P.trichocarpa	V.vinifera
COATOMER	SEC13/31 (CAGE)	SEC13	YLR208W	CRE17.G715750	PP1S100_118V6	SB03G001760	GRMZM2G007021	BRADI2G07030	LOC_OS02G04320	AT3G01340	SOLYC02G087300	PGSC0003DMP400004490	GLYMA18G10340	LJSGA_023994	CONTIG_83486_1	POPTR_0015S08010	GSVIVT01014715001
					PP1S175_135V6	SB02G025945	GRMZM5G871980			AT2G30050	SOLYC03G120900	PGSC0003DMP400002322	GLYMA08G43250	LJSGA_045237		POPTR_0010S11060
					PP1S92_104V6		GRMZM2G127850					PGSC0003DMP400002323	GLYMA08G43390			POPTR_0008S14080
					PP1S301_43V6		GRMZM2G102795						GLYMA18G10170
						SB02G036960	GRMZM2G019084	BRADI1G24030	LOC_OS07G38430	AT4G02730	SOLYC09G065290	PGSC0003DMP400033642	GLYMA02G16570	LJSGA_029395	MEDTR1G072140	POPTR_0002S05280
													GLYMA10G03260
				CRE06.G255400	PP1S72_266V6	SB10G025990	GRMZM5G829955	BRADI1G31170	LOC_OS06G44370	AT2G43770	SOLYC03G059100	PGSC0003DMP400045702	GLYMA19G29230	CHR1.CM0104.3130	MEDTR7G086360	POPTR_0019S12680	GSVIVT01038180001
					PP1S117_62V6								GLYMA16G04160
			YBR175W	CRE08.G367650	PP1S150_74V6	SB01G009580	GRMZM2G088162	BRADI1G10180	LOC_OS03G51550	AT3G49660	SOLYC02G091790	PGSC0003DMP400053327	GLYMA07G37820		MEDTR4G119620	POPTR_0005S19230	GSVIVT01003702001
					PP1S51_133V6							PGSC0003DMP400053328	GLYMA17G02820			POPTR_0007S14470
					PP1S165_60V6
		SEC31	YDL195W	CRE12.G522450	PP1S171_148V6	SB02G041640	GRMZM2G152963	BRADI1G19210	LOC_OS07G46370	AT1G18830	SOLYC01G088020		GLYMA12G01290	LJT41D17.80	CONTIG_162712_1	POPTR_0001S26820	GSVIVT01001441001
					PP1S171_149V6		GRMZM2G035985			AT3G63460			GLYMA09G36050	LJSGA_075461	CONTIG_57879_1	POPTR_0009S06020
					PP1S281_108V6
				CRE16.G677700	PP1S104_99V6	SB03G040330	GRMZM2G061043	BRADI2G55350	LOC_OS01G63780	AT2G45000	SOLYC01G090670		GLYMA11G16410		MEDTR7G045280	POPTR_0014S05610	GSVIVT01018216001
													GLYMA01G14440
					PP1S83_193V6	SB09G000220	GRMZM2G028731	BRADI1G42290	LOC_OS05G01040	AT1G26150	SOLYC05G010140	PGSC0003DMP400013218	GLYMA16G19520		CONTIG_55965_2	POPTR_0017S14140	GSVIVT01036465001
						SB03G008430	GRMZM2G458548	BRADI2G40077	LOC_OS01G02040	AT5G38560	SOLYC04G006930	PGSC0003DMP400017893	GLYMA02G14310		CONTIG_83426_1	POPTR_0004S10490	GSVIVT01012008001
							GRMZM5G872442	BRADI2G00900		AT1G68690	SOLYC01G010030	PGSC0003DMP400043552	GLYMA08G28600			POPTR_0008S11080
							GRMZM2G355636					PGSC0003DMP400028018	GLYMA18G51520
													GLYMA01G23180
	SEC23/24 (CARGO SELECTIVE)	SEC23	YPR181C	CRE03.G180850	PP1S196_14V6	SB02G026780	GRMZM2G003022	BRADI2G12090	LOC_OS01G21850	AT5G43670	SOLYC01G081070	PGSC0003DMP400054883	GLYMA11G36760	CHR4.CM0044.200	MEDTR3G084740	POPTR_0014S17660	GSVIVT01031567001
					PP1S55_55V6	SB07G023060	GRMZM2G159290	BRADI4G32280	LOC_OS11G24560	AT3G23660	SOLYC03G005380	PGSC0003DMP400027606	GLYMA03G38330	CHR1.CM0122.1340	MEDTR8G011270	POPTR_0001S31490	GSVIVT01028251001
					PP1S77_4V6	SB03G013100	GRMZM2G056695	BRADI4G19570	LOC_OS03G53140	AT4G14160	SOLYC05G053830	PGSC0003DMP400027605	GLYMA18G00670	LJSGA_080021	MEDTR7G110640	POPTR_0019S01710	GSVIVT01026719001
					PP1S176_120V6	SB0010S021250	GRMZM2G063775	BRADI3G38100	LOC_OS09G28610	AT1G05520	SOLYC09G092680		GLYMA16G09230		AC235009_46	POPTR_0010S08860	GSVIVT01018103001
					PP1S1_345V6	SB01G008490	GRMZM2G077295	BRADI1G09100	LOC_OS08G36994	AT2G21630	SOLYC01G080850		GLYMA03G22740		AC235006_21	POPTR_0008S16120
					PP1S62_159V6		GRMZM2G045987			AT4G01810			GLYMA19G40920			POPTR_0014S10820
					PP1S181_124V6								GLYMA18G00420			POPTR_0002S18820
																POPTR_0002S23950
		SEC24	YIL109C	CRE09.G392450	PP1S30_364V6	SB05G016000	GRMZM2G019236	BRADI5G09370	LOC_OS11G29200	AT3G07100	SOLYC02G082220	PGSC0003DMP400045718	GLYMA20G24330	CHR1.CM0122.580	CONTIG_54821_1	POPTR_0005S05090	GSVIVT01014611001
			YNL049C	CRE01.G035850	PP1S59_293V6	SB06G001240	GRMZM2G081745	BRADI4G19130	LOC_OS12G24250	AT3G44340	SOLYC05G055690	PGSC0003DMP400045719	GLYMA12G09540	LJSGA_010584	MEDTR7G111710	POPTR_0010S21800	GSVIVT01014261001
				CRE02.G091150	PP1S29_149V6	SB09G021790	GRMZM2G141735	BRADI4G07970	LOC_OS05G37120	AT4G32640	SOLYC06G084210	PGSC0003DMP400034933	GLYMA19G41400	CHR5.CM0698.500	CONTIG_51142_1	POPTR_0030S00440	GSVIVT01036116001
					PP1S570_1V6		GRMZM2G095810	BRADI5G01280	LOC_OS04G04020	AT2G27460	SOLYC11G068500	PGSC0003DMP400045716	GLYMA10G42720	LJSGA_021659	CONTIG_73968_1	POPTR_0004S21200
					PP1S59_281V6		GRMZM2G106140	BRADI2G23950	LOC_OS04G33690			PGSC0003DMP400045717	GLYMA11G18930			POPTR_0009S16480
					PP1S358_10V6		GRMZM2G143725					PGSC0003DMP400024123	GLYMA10G28520			POPTR_0008S04950
					PP1S220_95V6		GRMZM2G142697					PGSC0003DMP400024120	GLYMA03G38830
							GRMZM2G075680
GEF		SED4/SEC12	YCR067C	CRE03.G170350	PP1S162_132V6	SB05G024260	GRMZM2G011364	BRADI4G13950	LOC_OS11G39650	AT5G50550	SOLYC07G047970	PGSC0003DMP400010921	GLYMA07G34340	CHR4.LJT35C01.40	CONTIG_60921_1	POPTR_0010S12200	GSVIVT01011745001
					PP1S441_24V6		GRMZM2G041642			AT5G50650						POPTR_0008S12930
			YNR026C	CRE03.G170350	PP1S162_132V6	SB05G024260	GRMZM2G011364	BRADI4G13950	LOC_OS11G39650	AT2G01470	SOLYC07G047970	PGSC0003DMP400010921	GLYMA07G34340	CHR4.LJT35C01.40	CONTIG_60921_1	POPTR_0010S12200	GSVIVT01011745001
					PP1S441_24V6		GRMZM2G041642									POPTR_0008S12930
GTPase		SAR1-LIKE	YPL218W	CRE11.G468300	PP1S7_338V6	SB03G013550	GRMZM2G122666	BRADI4G04830	LOC_OS01G23620	AT1G09180	SOLYC01G079540	PGSC0003DMP400015897	GLYMA03G39110	CHR4.CM0333.810	CONTIG_49578_5	POPTR_0005S01900	GSVIVT01028107001
					PP1S183_17V6	SB03G009760	GRMZM2G038356	BRADI2G09070	LOC_OS01G15010	AT1G56330	SOLYC01G100350	PGSC0003DMP400012910	GLYMA20G38360	CHR1.CM0122.150	MEDTR2G034640	POPTR_0008S10720
						SB0111S002010		BRADI2G12510	LOC_OS12G37360	AT4G02080	SOLYC01G060130	PGSC0003DMP400004985	GLYMA15G15330			POPTR_0010S15180
										AT3G62560	SOLYC06G009660		GLYMA09G04290			POPTR_0013S01130
										AT1G02620			GLYMA17G03520			POPTR_0013S01120
													GLYMA19G41670
													GLYMA10G28910
													GLYMA07G37080
MISC.		SEC16	YPL085W		PP1S155_11V6	SB10G000570	GRMZM2G429241	BRADI1G52140	LOC_OS02G01490	AT5G47480	SOLYC08G007340	PGSC0003DMP400022065	GLYMA01G41790	CHR4.CM0281.40	MEDTR4G100870	POPTR_0001S15800	GSVIVT01004707001
					PP1S155_14V6	SB04G000560	GRMZM2G104958	BRADI3G00792	LOC_OS06G01650	AT5G47490	SOLYC08G007360	PGSC0003DMP400022124	GLYMA11G03590	CHR2.CM0021.1940	MEDTR5G012620	POPTR_0003S07480	GSVIVT01018158001
					PP1S155_13V6	SB04G000570	GRMZM2G163277					PGSC0003DMP400022127	GLYMA11G03580
					PP1S480_1V6							PGSC0003DMP400022066	GLYMA01G41800
												PGSC0003DMP400022123

## Sheet: Sheet1
AT5G18570	SOLYC01G067530		GLYMA13G28800	BRADI1G18570	CHR6.CM1757.130	MEDTR2G019790	LOC_OS07G47300	PP1S2_456V6	CRE10.G433100	POPTR_0010S02290	SB02G042350	GSVIVT01017775001	GRMZM2G077632
			GLYMA15G10260
AT1G26150	SOLYC05G010140	PGSC0003DMP400013218	GLYMA16G19520
AT5G38560	SOLYC04G006930	PGSC0003DMP400017893	GLYMA02G14310
AT1G68690	SOLYC01G010030	PGSC0003DMP400043552	GLYMA08G28600
		PGSC0003DMP400028018	GLYMA18G51520
			GLYMA01G23180
