# Supplementary material for: The Complexity of Vesicle Transport Factors in Plants Examined by Orthology Search
Source: PLoS One. 2014 May 20;9(5):e97745. doi: 10.1371/journal.pone.0097745 (PMC4028247; doi:10.1371/journal.pone.0097745)
Supplement: Table S7 — The orthologues of COP-I components identified via OrthoMCL in all the species discussed. (XLSX) [file pone.0097745.s009.xlsx]

## Sheet: COP-I
Table S9: The orthologues of COP-I components identified via OrthoMCL in yeast, C.reinhardtii, P. patens, S.bicolor, Z.mays, B.distachyon, O.sativa, Arabidopsis, tomato, potato, G.max, L.japonicus, M.truncatula, P.trichocarpa, V.vinifera
Complex		Factor	Yeast	C.reinhardtii	P.patens	Monocots				Dicots
						S.bicolor	Z.mays	B.distachyon	O.sativa	Arabidopsis	Tomato	Potato	G.Max	L.japonicus	M.truncatula	P.trichocarpa	V.vinifera
COATOMER	B-COP (CAGE)	α (RET1P)	YDL145C	CRE13.G565850	PP1S135_34V6	SB03G002780	GRMZM2G010054	BRADI1G78470	LOC_OS09G04110	AT1G62020	SOLYC04G080980	PGSC0003DMP400006721	GLYMA12G04290	CHR3.CM0091.1570	MEDTR4G071130	POPTR_0012S07650	GSVIVT01009813001
					PP1S86_189V6	SB01G010390	GRMZM2G149406	BRADI2G55640	LOC_OS03G50340	AT2G21390	SOLYC07G032100		GLYMA04G43440	CHR5.CM0909.900	CONTIG_50398_1	POPTR_0015S08110
					PP1S11_79V6		AC155622.2_FGP001		LOC_OS03G50350				GLYMA20G33270
													GLYMA10G34310
													GLYMA11G12080
		β' (SEC27P)	YGL137W	CRE02.G118500	PP1S79_180V6	SB10G023020	GRMZM2G095348	BRADI3G07920	LOC_OS02G11840	AT1G52360	SOLYC03G120270	PGSC0003DMP400049852	GLYMA08G22110	CHR3.CM0253.480	CONTIG_55474_1	POPTR_0001S17970	GSVIVT01017121001
				CRE10.G423950	PP1S61_1V6	SB04G007330	GRMZM2G124886	BRADI2G42470	LOC_OS01G41040	AT3G15980	SOLYC06G066730	PGSC0003DMP400049851	GLYMA13G43680	LJSGA_118024	MEDTR4G006350	POPTR_0003S05480	GSVIVT01017116001
					PP1S243_63V6	SB03G026720	GRMZM2G141587	BRADI1G51210	LOC_OS06G05180	AT1G79990	SOLYC12G043000	PGSC0003DMP400049847	GLYMA07G03890	CHR3.CM0253.390	CONTIG_55152_1	POPTR_0003S05500	GSVIVT01015415001
					PP1S269_33V6	SB04G007340	GRMZM2G065884	BRADI3G07926	LOC_OS02G11830			PGSC0003DMP400049849	GLYMA07G00830	CHR3.CM0253.280	CONTIG_117019_1	POPTR_0001S17940
					PP1S68_235V6		GRMZM2G086015					PGSC0003DMP400004577	GLYMA15G01680	CHR3.CM0226.300
							GRMZM2G034183					PGSC0003DMP400004576	GLYMA08G22140	CHR3.CM0226.450
							GRMZM5G817310					PGSC0003DMP400004575
							GRMZM2G443953
							GRMZM2G000645
		ε (SEC28P)	YIL076W	CRE13.G592450	PP1S14_89V6	SB06G028230	GRMZM2G028929	BRADI5G21540	LOC_OS04G52270	AT2G34840	SOLYC02G030250	PGSC0003DMP400036643	GLYMA15G14450	CHR6.CM1034.230	CONTIG_58272_1	POPTR_0011S15930	GSVIVT01021747001
					PP1S197_32V6					AT1G30630		PGSC0003DMP400054693	GLYMA09G03500
					PP1S54_149V6
	F-COP (CARGO SELECTIVE)	Υ (SEC21P)	YNL287W	CRE06.G310750	PP1S276_96V6	SB01G041860	GRMZM2G012501	BRADI1G69000	LOC_OS07G10150	AT4G34450	SOLYC01G109540	PGSC0003DMP400001377	GLYMA11G12610	CHR1.CM0113.1960	MEDTR4G069920	POPTR_0009S11800	GSVIVT01031955001
					PP1S15_298V6	SB02G005920	GRMZM2G178618	BRADI1G54510	LOC_OS03G12590				GLYMA12G04820	LJSGA_026406	MEDTR3G116480	POPTR_0004S16090
					PP1S53_204V6		GRMZM2G036034						GLYMA04G01470
					PP1S41_154V6								GLYMA06G01520
		δ (RET2P)	YFR051C	CRE02.G089100	PP1S18_1V6	SB04G030780	GRMZM2G042089	BRADI2G54160	LOC_OS01G61710	AT5G05010	SOLYC01G103480	PGSC0003DMP400043205	GLYMA12G04430	CHR5.CM1439.220	MEDTR2G101180	POPTR_0012S14780	GSVIVT01012108001
					PP1S44_141V6	SB08G006370	GRMZM2G143354	BRADI3G34620	LOC_OS08G28080		SOLYC10G038120	PGSC0003DMP400043206	GLYMA10G42490	LJSGA_012802	AC233577_36	POPTR_0015S14960
					PP1S10_163V6				LOC_OS05G24601			PGSC0003DMP400043207	GLYMA20G24550		AC233577_37
					PP1S8_278V6								GLYMA11G12230
		β (SEC26P)	YDR238C	CRE03.G210600	PP1S168_28V6	SB03G011460	GRMZM2G011101	BRADI2G10950	LOC_OS01G17430	AT4G31480	SOLYC01G007150	PGSC0003DMP400049081	GLYMA08G23780	CHR3.LJT04M14.70	CONTIG_58749_1	POPTR_0006S28810	GSVIVT01016151001
					PP1S42_100V6	SB0199S002020	GRMZM2G392003	BRADI2G10910	LOC_OS11G07280	AT4G31490	SOLYC10G081920	PGSC0003DMP400049082	GLYMA07G00610	CHR3.LJT04M14.60		POPTR_0018S03560	GSVIVT01035511001
					PP1S309_15V6		GRMZM2G094699					PGSC0003DMP400036950
							GRMZM2G378906					PGSC0003DMP400036951
												PGSC0003DMP400036949
												PGSC0003DMP400036948
		ζ (RET3P)	YPL010W	CRE05.G242000	PP1S8_105V6	SB01G003860	GRMZM2G314679	BRADI2G54480	LOC_OS03G59640	AT1G60970	SOLYC03G121800	PGSC0003DMP400004602	GLYMA09G02270	CHR6.CM0066.260	MEDTR2G028750	POPTR_0001S20390	GSVIVT01021391001
				CRE08.G371450	PP1S56_263V6	SB02G027160	GRMZM2G043453	BRADI4G08770	LOC_OS02G21250	AT3G09800	SOLYC12G044910	PGSC0003DMP400056123	GLYMA15G13190	CHR2.CM0018.150	MEDTR5G009070	POPTR_0003S04200	GSVIVT01031555001
					PP1S66_287V6			BRADI1G04300		AT1G08520	SOLYC02G071170	PGSC0003DMP400005507	GLYMA08G20370			POPTR_0001S34470	GSVIVT01016804001
					PP1S13_191V6						SOLYC04G015490		GLYMA13G42470			POPTR_0009S05400
													GLYMA11G01840
													GLYMA07G01000
													GLYMA01G43630
GEF		SEC7-TYPE	YDR170C	CRE02.G125650	PP1S19_33V6	SB04G006380	GRMZM2G092586	BRADI1G35770	LOC_OS07G37750	AT4G35380	SOLYC01G112350	PGSC0003DMP400022624	GLYMA14G00230	CHR4.CM0006.580	CONTIG_74145_1	POPTR_0014S06630	GSVIVT01014993001
					PP1S382_36V6	SB01G041140	GRMZM2G365185	BRADI1G68180	LOC_OS03G14260	AT4G38200	SOLYC12G017830		GLYMA18G45360	LJSGA_021397	CONTIG_9871_1	POPTR_0009S17080	GSVIVT01027623001
					PP1S11_55V6	SB10G024440	GRMZM2G058870	BRADI3G06847	LOC_OS06G41780	AT1G01960	SOLYC01G091460		GLYMA13G17610	CHR2.CM0102.630	MEDTR5G099340	POPTR_0004S21820	GSVIVT01023854001
					PP1S264_74V6	SB02G036510	GRMZM2G335287	BRADI1G24597		AT3G60860			GLYMA03G02610	LJSGA_031467	MEDTR7G075030	POPTR_0006S23350
					PP1S122_29V6					AT3G43300			GLYMA02G48200	LJSGA_013396	CONTIG_74502_1	POPTR_0002S15020
													GLYMA09G40480		MEDTR5G099310
													GLYMA17G04890		MEDTR4G124430
													GLYMA01G34560
													GLYMA18G45340
		GNOM-TYPE	YEL022W	CRE07.G334100	PP1S29_251V6	SB01G029300	GRMZM2G006474	BRADI2G48310	LOC_OS02G22090	AT1G13980	SOLYC02G067010	PGSC0003DMP400049291	GLYMA11G34320	LJSGA_034693	CONTIG_8492_1	POPTR_0017S11500	GSVIVT01015408001
			YJR031C		PP1S99_63V6	SB08G015320	GRMZM2G004946	BRADI1G12920	LOC_OS04G02690	AT5G39500	SOLYC02G088290	PGSC0003DMP400013535	GLYMA14G07230	CHR2.CM0610.110	MEDTR5G080650	POPTR_0018S06100	GSVIVT01013109001
					PP1S12_339V6	SB01G012510	GRMZM2G082916	BRADI1G74210	LOC_OS03G46330	AT5G19610	SOLYC03G070470	PGSC0003DMP400049292	GLYMA02G41730	LJSGA_036599	MEDTR6G086260	POPTR_0017S11490
											SOLYC04G005560	PGSC0003DMP400002593	GLYMA09G32140	LJSGA_013432	CONTIG_114493_1
											SOLYC05G013040	PGSC0003DMP400002592	GLYMA11G34310	LJSGA_040089
													GLYMA18G04000	LJSGA_087724
													GLYMA18G03990
													GLYMA07G09670
GTPase	ARF	ARF1A	YDL137W	CRE25.G770850	PP1S201_39V6	SB09G023880	GRMZM2G015361	BRADI1G04220	LOC_OS05G41060	AT1G23490	SOLYC05G005190	PGSC0003DMP400023902	GLYMA0430S00200	CHR2.CM0008.210	MEDTR6G005820	POPTR_0002S19210	GSVIVT01017654001
			YDL192W	CRE25.G770750	PP1S70_130V6	SB03G037760	GRMZM2G105996	BRADI1G53867	LOC_OS03G59740	AT2G47170	SOLYC01G008000	PGSC0003DMP400044348	GLYMA20G22680	CHR1.CM0122.1620	MEDTR1G086480	POPTR_0014S11180
				CRE12.G486250	PP1S70_133V6	SB02G006540	GRMZM2G157596	BRADI2G53077	LOC_OS01G59790	AT1G10630	SOLYC01G100860	PGSC0003DMP400044349	GLYMA10G28590		MEDTR7G109960	POPTR_0008S09940
					PP1S70_131V6	SB01G003770	GRMZM2G395844		LOC_OS07G12170	AT1G70490	SOLYC02G092970	PGSC0003DMP400002297	GLYMA05G08700			POPTR_0013S00690
					PP1S201_41V6	SB03G010350	GRMZM2G357399		LOC_OS01G16030	AT5G14670			GLYMA19G40690			POPTR_0013S00700
					PP1S67_221V6					AT3G62290			GLYMA19G00200			POPTR_0005S00910
													GLYMA02G01260			POPTR_0010S16240
													GLYMA18G19420			POPTR_0005S00920
													GLYMA01G03650
													GLYMA10G01310
													GLYMA02G04040
													GLYMA08G39360
		ARF1B		CRE12.G487850	PP1S37_304V6	SB04G030910	GRMZM2G113995	BRADI3G21680	LOC_OS10G42940	AT5G17060	SOLYC03G096910	PGSC0003DMP400001078	GLYMA11G09790	CHR3.LJT33M17.140	MEDTR4G077640	POPTR_0013S09660	GSVIVT01024420001
					PP1S91_59V6	SB01G027720	GRMZM2G106795		LOC_OS02G47110	AT3G03120	SOLYC06G072800	PGSC0003DMP400046943	GLYMA11G01380	CHR2.CM0018.1040	MEDTR5G007810	POPTR_0019S07920
					PP1S47_298V6		GRMZM2G011518			AT2G15310			GLYMA01G43910
													GLYMA12G02110
		ARF1C		CRE02.G102000	PP1S1_696V6	SB05G022850	GRMZM2G049055	BRADI4G15000	LOC_OS11G37640	AT3G22950	SOLYC03G005300	PGSC0003DMP400023787	GLYMA20G35410	CHR5.CM0071.980	CONTIG_52080_2	POPTR_0012S13330	GSVIVT01018077001
					PP1S6_342V6								GLYMA10G32200			POPTR_0015S13270
													GLYMA20G35430
		ARF1D								AT1G02440
										AT1G02430
	ARF-LIKE	ARLA		CRE17.G708250	PP1S103_13V6	SB01G043820	GRMZM2G081622	BRADI1G71170	LOC_OS02G49980	AT5G37680	SOLYC11G011040	PGSC0003DMP400027480	GLYMA01G40210	CHR2.CM0168.220	MEDTR5G015370	POPTR_0017S02830	GSVIVT01002075001
					PP1S263_59V6	SB04G028860	GRMZM2G171060	BRADI3G56930	LOC_OS03G10370	AT3G49860	SOLYC02G064640	PGSC0003DMP400037166	GLYMA11G05080		MEDTR5G078090	POPTR_0001S30030	GSVIVT01030794001
					PP1S6_409V6					AT3G49870	SOLYC02G092330	PGSC0003DMP400016008	GLYMA02G41170			POPTR_0004S08460
										AT5G67560	SOLYC03G043960	PGSC0003DMP400005953	GLYMA14G39540			POPTR_0009S09050
												PGSC0003DMP400016009	GLYMA05G22480
		ARLB	YPL051W	CRE19.G753650	PP1S33_274V6	SB02G039540	GRMZM2G079226	BRADI1G60630	LOC_OS03G27450	AT5G52210	SOLYC10G074630	PGSC0003DMP400029388	GLYMA15G11090	CHR6.CM0139.590	CONTIG_65658_1	POPTR_0012S13470	GSVIVT01003916001
					PP1S275_101V6	SB01G033450	GRMZM2G082836	BRADI1G21210	LOC_OS07G42820				GLYMA13G27940
		ARLC		CRE01.G005550	PP1S62_133V6	SB01G012290	GRMZM2G154890	BRADI4G00930	LOC_OS02G22140	AT2G18390	SOLYC07G014650	PGSC0003DMP400029341	GLYMA01G38270	CHR4.CM0165.920	MEDTR8G077540	POPTR_0007S12900	GSVIVT01018953001
												PGSC0003DMP400029340	GLYMA11G07330
