# Supplementary material for: The Complexity of Vesicle Transport Factors in Plants Examined by Orthology Search
Source: PLoS One. 2014 May 20;9(5):e97745. doi: 10.1371/journal.pone.0097745 (PMC4028247; doi:10.1371/journal.pone.0097745)
Supplement: Table S8 — The orthologues of Clathrin coated vesicles components identified via OrthoMCL in all the species discussed. (XLSX) [file pone.0097745.s010.xlsx]

## Sheet: clathrin
Table S12: The orthologues of Clathrin coated vesicles components identified via OrthoMCL in yeast, C.reinhardtii, P. patens, S.bicolor, Z.mays, B.distachyon, O.sativa, Arabidopsis, tomato, potato, G.max, L.japonicus, M.truncatula, P.trichocarpa, V.vinifera
Complex		Factor	Yeast	C.reinhardtii	P.patens	Monocots				Dicots
						S.bicolor	Z.mays	B.distachyon	O.sativa	Arabidopsis	Tomato	Potato	G.Max	L.japonicus	M.truncatula	P.trichocarpa	V.vinifera
Triskelion		LIGHT CHAIN	YGR167W		PP1S87_57V6					AT2G40060	SOLYC09G014450		GLYMA01G28550	LJSGA_019450		POPTR_0016S12210	GSVIVT01032845001
					PP1S11_311V6					AT3G51890				LJT24M21.40		POPTR_0008S06670
					PP1S11_310V6											POPTR_0010S19770
		HEAVY CHAIN	YGL206C	CRE02.G101400	PP1S452_30V6	SB05G000450	GRMZM2G111355	BRADI4G25570	LOC_OS12G01390	AT3G11130	SOLYC03G096000		GLYMA18G02960	CHR6.CM0302.70	CONTIG_51347_1	POPTR_0009S07740	GSVIVT01032792001
					PP1S147_10V6	SB05G000445	GRMZM2G085295	BRADI4G26877	LOC_OS11G01380	AT3G08530	SOLYC05G052510		GLYMA02G39360	CHR2.CM0002.400	MEDTR5G082900	POPTR_0001S28540	GSVIVT01024708001
					PP1S7_102V6	SB08G000475	GRMZM2G430947	BRADI4G44977			SOLYC06G051310		GLYMA01G38580		MEDTR5G071810	POPTR_0008S07070
					PP1S270_53V6	SB08G000480	GRMZM2G073792						GLYMA14G06340		MEDTR3G070940	POPTR_0010S19420
							GRMZM2G395549						GLYMA11G35460
							GRMZM5G822591						GLYMA11G06720
							GRMZM2G048377						GLYMA14G37510
							GRMZM5G804382						GLYMA02G42560
							GRMZM2G057576
Cargo-selective	AP1	ϒ	YPR029C	CRE16.G676650	PP1S91_146V6	SB04G036416	GRMZM2G017421	BRADI1G48257	LOC_OS06G07090	AT1G60070	SOLYC04G025870	PGSC0003DMP400007353	GLYMA02G03800	CHR2.CM0056.450	MEDTR5G034780	POPTR_0006S09390	GSVIVT01020209001
					PP1S149_72V6	SB10G004700	GRMZM2G030144	BRADI3G54597	LOC_OS02G56110	AT1G23900	SOLYC05G005780		GLYMA08G39930			POPTR_0016S10100
					PP1S26_191V6		GRMZM2G054210						GLYMA01G03890
					PP1S211_68V6
		β1/2'	YKL135C	CRE11.G478200	PP1S338_11V6	SB01G035130	GRMZM5G885628	BRADi1G62210	LOC_OS03G23950	AT4G11380	SOLYC08G081320	PGSC0003DMP400021552	GLYMA01G43680	LjSGA_011407	CONTIG_9338_1	POPTR_0001S09660	GSVIVT01019391001
					PP1S43_137V6	SB0598S002020	GRMZM2G095124			AT4G23460			GLYMA11G01800	LjSGA_023547	MEDTR4G076210	POPTR_0003S13040
					PP1S281_58V6								GLYMA12G02440
													GLYMA11G10120
		μ1	YPL259C	CRE06.G262250	PP1S328_56V6	SB03G032290	GRMZM2G162145	BRADI2G18010	LOC_OS05G46550	AT1G60780	SOLYC05G013340	PGSC0003DMP400002107	GLYMA02G04280	CHR2.CM0008.620	MEDTR5G033500	POPTR_0010S05470	GSVIVT01004093001
					PP1S300_7V6		GRMZM2G436835	BRADI2G47620	LOC_OS01G50770	AT1G10730	SOLYC06G071650		GLYMA18G20720			POPTR_0008S19180
											SOLYC04G026380		GLYMA08G39080
													GLYMA01G03330
		σ1	YLR170C	CRE09.G394100	PP1S115_132V6	SB01G006180	GRMZM2G361220	BRADI1G06630	LOC_OS03G59660	AT2G17380	SOLYC11G005220	PGSC0003DMP400010714	GLYMA13G10800	LJSGA_024005	MEDTR5G098940	POPTR_0012S04800	GSVIVT01028912001
					PP1S231_24V6	SB01G003840			LOC_OS03G57040	AT4G35410			GLYMA20G06200			POPTR_0014S07500	GSVIVT01013725001
	AP2	α	YBL037W	CRE12.G488850	PP1S171_160V6	SB01G049780	GRMZM2G092741	BRADI1G77770	LOC_OS03G02150	AT5G22770	SOLYC06G074650		GLYMA12G30520	LJSGA_011424	CONTIG_8864_1	POPTR_0004S20100	GSVIVT01031413001
					PP1S26_36V6		GRMZM2G137236			AT5G22780	SOLYC11G066760		GLYMA17G05410		CONTIG_80743_1	POPTR_0009S15250
					PP1S507_6V6		GRMZM2G700148
		β1/2'	YKL135C	CRE11.G478200	PP1S338_11V6	SB01G035130	GRMZM5G885628	BRADi1G62210	LOC_OS03G23950	AT4G11380	SOLYC08G081320	PGSC0003DMP400021552	GLYMA01G43680	LjSGA_011407	CONTIG_9338_1	POPTR_0001S09660	GSVIVT01019391001
					PP1S43_137V6	SB0598S002020	GRMZM2G095124			AT4G23460			GLYMA11G01800	LjSGA_023547	MEDTR4G076210	POPTR_0003S13040
					PP1S281_58V6								GLYMA12G02440
													GLYMA11G10120
		μ2		CRE01.G070250	PP1S197_28V6	SB04G031270	GRMZM2G331032	BRADI3G52130	LOC_OS02G46510	AT5G46630	SOLYC06G061150	PGSC0003DMP400035617	GLYMA17G16630	CHR2.CM0021.610	MEDTR5G014330	POPTR_0003S08940	GSVIVT01013199001
					PP1S54_156V6						SOLYC08G006960		GLYMA05G23670			POPTR_0001S02640
													GLYMA01G40700
													GLYMA11G04600
		Υ2	YJR058C	CRE07.G324600	PP1S220_70V6	SB08G006500	AC195874.2_FGP002	BRADI4G21080	LOC_OS12G10560	AT1G47830	SOLYC04G081410	PGSC0003DMP400017384	GLYMA14G40430		MEDTR1G025190	POPTR_0002S02450	GSVIVT01009900001
					PP1S250_15V6	SB05G007040		BRADI4G40287								POPTR_0005S25990	GSVIVT01018785001
	AP3	δ	YPL195W		PP1S229_38V6	SB07G001730	GRMZM2G478621	BRADI2G13750	LOC_OS01G32880	AT1G48760	SOLYC03G119270	PGSC0003DMP400009945	GLYMA05G34740	CHR6.CM0057.40	MEDTR8G104380	POPTR_0012S05130	GSVIVT01008318001
						SB10G023560							GLYMA08G04940			POPTR_0015S03830
		β3	YGR261C		PP1S62_215V6	SB07G001660	AC205677.3_FGP001	BRADI2G62270	LOC_OS01G74180	AT3G55480	SOLYC06G043030	PGSC0003DMP400051711	GLYMA02G41570	CHR2.CM0405.370	MEDTR5G079920	POPTR_0010S21030	GSVIVT01016531001
												PGSC0003DMP400051708	GLYMA14G07380	CHR2.CM0405.350
		σ3	YJL024C		PP1S128_112V6	SB01G041930	GRMZM2G177914	BRADI1G69080	LOC_OS03G12710	AT3G50860	SOLYC01G109640	PGSC0003DMP400001382	GLYMA02G06350	LJSGA_033126	MEDTR8G077600	POPTR_0005S12460	GSVIVT01018959001
											SOLYC02G085240	PGSC0003DMP400006428	GLYMA16G25400			POPTR_0007S12840
												PGSC0003DMP400006427
		μ3			PP1S130_78V6	SB04G001630	GRMZM2G074278	BRADI2G26790	LOC_OS05G31780	AT1G56590	SOLYC01G100820	PGSC0003DMP400004939	GLYMA03G38950	CHR1.CM0122.280	CONTIG_58669_1	POPTR_0013S00780	GSVIVT01031270001
												PGSC0003DMP400004940	GLYMA19G41520			POPTR_0005S01420
	AP4	β4		CRE24.G768700	PP1S131_189V6	SB03G028500	AC198725.4_FGP007	BRADI2G44070	LOC_OS01G43630	AT5G11490	SOLYC08G068210	PGSC0003DMP400025543	GLYMA04G08480	CHR1.CM1664.110	CONTIG_67377_1	POPTR_0006S25970	GSVIVT01035675001
							GRMZM2G029077						GLYMA06G08590		CONTIG_7839_1
		σ4		CRE02.G146600	PP1S90_160V6	SB02G039530	GRMZM2G031360	BRADI1G21200	LOC_OS07G42810	AT4G24550	SOLYC04G076230	PGSC0003DMP400016519	GLYMA14G35990	LJSGA_041839	CONTIG_53344_1	POPTR_0002S10530	GSVIVT01009765001
												PGSC0003DMP400016521	GLYMA02G37700		MEDTR5G066050
												PGSC0003DMP400016520	GLYMA06G03280
													GLYMA04G03220
		ε		CRE06.G310000	PP1S70_147V6	SB03G043730	GRMZM2G146697	BRADI2G58660	LOC_OS01G68750	AT1G31730	SOLYC08G075310	PGSC0003DMP400003503	GLYMA01G35650	LJSGA_019423	MEDTR8G072250	POPTR_0004S24340	GSVIVT01036887001
					PP1S46_150V6		GRMZM2G031352					PGSC0003DMP400003502	GLYMA09G35240
													GLYMA16G08320
													GLYMA16G20260
		μ4		CRE02.G146600	PP1S90_160V6	SB02G039530	GRMZM2G031360	BRADI1G21200	LOC_OS07G42810	AT4G24550	SOLYC04G076230	PGSC0003DMP400016519	GLYMA14G35990	LJSGA_041839	CONTIG_53344_1	POPTR_0002S10530	GSVIVT01009765001
												PGSC0003DMP400016521	GLYMA02G37700		MEDTR5G066050
												PGSC0003DMP400016520	GLYMA06G03280
													GLYMA04G03220
