# Supplementary material for: The Complexity of Vesicle Transport Factors in Plants Examined by Orthology Search
Source: PLoS One. 2014 May 20;9(5):e97745. doi: 10.1371/journal.pone.0097745 (PMC4028247; doi:10.1371/journal.pone.0097745)
Supplement: Table S9 — The orthologues of retromer and ESCRT components identified via OrthoMCL in all the species discussed. (XLSX) [file pone.0097745.s011.xlsx]

## Sheet: other coats
Table S15: The orthologues of retromer and ESCRT components identified via OrthoMCL in yeast, C.reinhardtii, P. patens, S.bicolor, Z.mays, B.distachyon, O.sativa, Arabidopsis, tomato, potato, G.max, L.japonicus, M.truncatula, P.trichocarpa, V.vinifera
Complex		Factor	Yeast	C.reinhardtii	P.patens	Monocots				Dicots
						S.bicolor	Z.mays	B.distachyon	O.sativa	Arabidopsis	Tomato	Potato	G.Max	L.japonicus	M.truncatula	P.trichocarpa	V.vinifera
COATOMER	PIP3P-BINDING	VPS5/SNX	YJL036W	CRE06.G281050	Pp1s115_80V6	Sb03g040700	GRMZM2G169412	BRADI1G53630	LOC_OS01G64280	AT5G06140	Solyc09g010130	PGSC0003DMP400015571	Glyma02g36220	LjSGA_091761	contig_53685	POPTR_0016s07720	GSVIVT01033883001
			YKR078W	CRE10.G462300			GRMZM5G839592							LjSGA_017219.2
			YOR069W
	CARGO-RECOGNITION	VPS26	YJL053W	CRE09.G414200	PP1S286_36V6	SB08G015540	GRMZM2G121948	BRADI4G06910	LOC_OS12G31640	AT4G27690	SOLYC04G050240		GLYMA04G15160		CONTIG_49648_1	POPTR_0018S14780	GSVIVT01037422001
					PP1S162_66V6			BRADI4G12930	LOC_OS11G41130	AT5G53530			GLYMA06G46990		CONTIG_54461_3	POPTR_0001S23020	GSVIVT01038607001
					PP1S254_51V6								GLYMA13G03920			POPTR_0006S08120
																POPTR_0009S02630
		VPS29	YHR012W	CRE12.G499900	PP1S75_108V6	SB04G009820	GRMZM2G068489	BRADI3G09820	LOC_OS02G16550	AT3G47810	SOLYC03G113020	PGSC0003DMP400031615	GLYMA02G43610	CHR4.CM0046.660	MEDTR3G080480	POPTR_0001S34360	GSVIVT01020043001
					PP1S11_114V6		GRMZM2G109315						GLYMA14G05340	LJT38I09.30	MEDTR5G085380	POPTR_0011S02930
		VPS35	YJL154C	CRE01.G029650	PP1S313_104V6	SB01G004840	GRMZM5G825524	BRADI1G05122	LOC_OS03G58700	AT2G17790	SOLYC02G083560	PGSC0003DMP400039051	GLYMA14G40270	CHR2.CM0272.850	MEDTR1G025610	POPTR_0002S02090	GSVIVT01018728001
					PP1S456_14V6		GRMZM5G844195			AT3G51310	SOLYC03G033400	PGSC0003DMP400039052	GLYMA01G36870	CHR5.CM1324.130	MEDTR5G022610	POPTR_0005S11280	GSVIVT01009948001
										AT1G75850	SOLYC12G089340	PGSC0003DMP400039053	GLYMA11G08390			POPTR_0005S26350
												PGSC0003DMP400006524	GLYMA17G37870
												PGSC0003DMP400006525
												PGSC0003DMP400051078
												PGSC0003DMP400051076
												PGSC0003DMP400051077
ESCRT-COMPLEX	ESCRT-1	VPS23	YCL008C	CRE07.G351050	PP1S54_243V6	SB04G038570	GRMZM2G147579	BRADI1G04460	LOC_OS02G58640	AT3G12400	SOLYC09G065770	PGSC0003DMP400004783	GLYMA12G02840	CHR3.CM0135.840	MEDTR4G075250	POPTR_0003S19020	GSVIVT01018153001
					PP1S242_76V6			BRADI3G60837		AT2G38830	SOLYC10G085590	PGSC0003DMP400004784	GLYMA11G10530			POPTR_0001S07140
										AT5G13860	SOLYC09G009270	PGSC0003DMP400033592				POPTR_0002S04700
												PGSC0003DMP400014719
		VPS28	YPL065W	CRE16.G678100	PP1S65_107V6	SB03G036440	GRMZM5G809184	BRADI2G51800	LOC_OS01G57260	AT4G05000	SOLYC02G080270	PGSC0003DMP400003745	GLYMA07G31030	CHR4.CM0432.370	MEDTR4G090890	POPTR_0004S03550	GSVIVT01006715001
					PP1S34_161V6		GRMZM2G135054			AT4G21560	SOLYC03G031750	PGSC0003DMP400003744	GLYMA08G06280			POPTR_0011S04360
												PGSC0003DMP400041624
												PGSC0003DMP400041623
		VPS37		CRE08.G362550	PP1S69_112V6	SB01G044800	GRMZM2G023575	BRADI1G72120	LOC_OS03G08770	AT3G53120	SOLYC10G083780	PGSC0003DMP400048967	GLYMA03G34540	CHR1.CM0012.2470	MEDTR7G102780	POPTR_0006S12080	GSVIVT01033713001
					PP1S424_28V6					AT2G36680	SOLYC10G085810	PGSC0003DMP400048968	GLYMA19G37230			POPTR_0016S10930
					PP1S226_46V6							PGSC0003DMP400048969
												PGSC0003DMP400048970
	ESCRT-II	VPS22	YPL002C	CRE17.G706650	PP1S141_146V6	SB02G030570	GRMZM2G026311	BRADI4G35830	LOC_OS09G36020	AT4G27040	SOLYC10G006320	PGSC0003DMP400025416	GLYMA08G42650		MEDTR3G051210	POPTR_0001S44880	GSVIVT01037615001
						SB01G044890							GLYMA18G11630
		VPS25	YJR102C	CRE02.G076400	PP1S211_155V6	SB03G030020	GRMZM5G822563	BRADI1G30450	LOC_OS01G46932	AT4G19003	SOLYC08G076130	PGSC0003DMP400006210	GLYMA09G34270	LJSGA_056817	MEDTR5G028000	POPTR_0001S01810	GSVIVT01013027001
												PGSC0003DMP400016394
		VPS36		CRE03.G159750	PP1S335_30V6	SB03G037770	GRMZM2G117022	BRADI2G53090	LOC_OS01G59800	AT5G04920	SOLYC01G096910	PGSC0003DMP400047806	GLYMA08G24460	LJB09N08.30	MEDTR8G044150	POPTR_0010S25270	GSVIVT01010707001
							GRMZM2G148586					PGSC0003DMP400047807					GSVIVT01027217001
	ESCRT-III	VPS2	YKL002W	CRE04.G213450	PP1S52_141V6	SB05G027600	GRMZM2G431900	BRADI4G09340	LOC_OS07G13270	AT2G06530	SOLYC12G009060	PGSC0003DMP400000640	GLYMA09G07920	CHR3.CM0724.30	CONTIG_9675_1	POPTR_0018S07170	GSVIVT01015115001
						SB02G007010	GRMZM2G069005	BRADI1G53640	LOC_OS11G47710				GLYMA15G19000			POPTR_0001S17040
													GLYMA17G05880
		VPS20	YMR077C	CRE13.G589700	PP1S426_21V6	SB04G024940	GRMZM2G101274	BRADI3G47760	LOC_OS02G38300	AT5G63880	SOLYC12G096650		GLYMA04G38750	CHR1.CM0036.120	MEDTR3G096680	POPTR_0005S06870	GSVIVT01029745001
							GRMZM2G122983						GLYMA06G16240			POPTR_0007S04580
		SNF7A		CRE13.G589700	PP1S426_21V6	SB04G024940	GRMZM2G101274	BRADI3G47760	LOC_OS02G38300	AT5G09260			GLYMA04G38750	CHR1.CM0036.120	MEDTR3G096680	POPTR_0005S06870	GSVIVT01029745001
							GRMZM2G122983						GLYMA06G16240			POPTR_0007S04580
		SNF7B	YLR025W	CRE06.G282200	PP1S35_247V6	SB03G027900	GRMZM2G122800	BRADI1G36320	LOC_OS06G40620	AT4G29160	SOLYC05G026050	PGSC0003DMP400050442	GLYMA08G03510	CHR4.CM0004.2400	CONTIG_59518_2	POPTR_0018S06680	GSVIVT01035334001
					PP1S118_150V6	SB10G023830	GRMZM2G044805	BRADI2G57777	LOC_OS09G09480			PGSC0003DMP400050443		CHR4.CM0004.2560	MEDTR8G102030		GSVIVT01016913001
					PP1S287_65V6		GRMZM2G107757	BRADI4G26920				PGSC0003DMP400050441
					PP1S96_36V6
		SNF7C		CRE06.G282200	PP1S35_247V6	SB03G027900	GRMZM2G122800	BRADI1G36320	LOC_OS06G40620	AT2G19830	SOLYC11G070120	PGSC0003DMP400050442	GLYMA08G03510	CHR4.CM0004.2400	CONTIG_59518_2	POPTR_0018S06680	GSVIVT01035334001
					PP1S118_150V6	SB10G023830	GRMZM2G044805	BRADI2G57777	LOC_OS09G09480			PGSC0003DMP400050443		CHR4.CM0004.2560	MEDTR8G102030		GSVIVT01016913001
					PP1S287_65V6		GRMZM2G107757	BRADI4G26920				PGSC0003DMP400050441
					PP1S96_36V6
		VPS24	YKL041W	CRE07.G324400	PP1S89_19V6	SB02G033180	GRMZM2G042552	BRADI1G27990	LOC_OS07G29630	AT5G22950	SOLYC11G066260	PGSC0003DMP400000886	GLYMA06G23570	CHR4.CM0617.390	CONTIG_103068_1	POPTR_0008S03470	GSVIVT01031487001
					PP1S104_29V6	SB01G050050	GRMZM2G165195	BRADI1G55380	LOC_OS03G01810	AT3G45000	SOLYC06G074840		GLYMA12G08510			POPTR_0004S22530
													GLYMA04G21900
		DID2	YKR035W-A	CRE03.G188500	PP1S8_63V6	SB10G025200	GRMZM2G117935	BRADI1G30430	LOC_OS06G43590	AT1G73030	SOLYC03G121360	PGSC0003DMP400004638	GLYMA13G42840	CHR3.CM1488.400	MEDTR2G100420	POPTR_0003S04000	GSVIVT01016898001
					PP1S67_233V6					AT1G17730	SOLYC06G062510	PGSC0003DMP400008576	GLYMA15G02600			POPTR_0001S19530
					PP1S40_174V6
					PP1S406_15V6
	MISC.	VPS31/BRO1	YOR275C	CRE01.G004350	PP1S363_9V6	SB01G018290	GRMZM2G168855	BRADI3G29880	LOC_OS10G35250	AT1G15130	SOLYC05G008430	PGSC0003DMP400053195	GLYMA20G25960	LJSGA_014174	MEDTR1G108690	POPTR_0008S12580	GSVIVT01011794001
					PP1S403_53V6		GRMZM2G082529				SOLYC04G007560	PGSC0003DMP400053194	GLYMA10G41290			POPTR_0010S12660
												PGSC0003DMP400053193
		HRS/VPS27			PP1S194_180V6	SB04G024360	GRMZM2G101523	BRADI3G47270	LOC_OS03G46710	AT1G61690	SOLYC02G079850	PGSC0003DMP400037649		CHR4.CM1616.710	CONTIG_60486_1	POPTR_0004S03000	GSVIVT01006404001
																POPTR_0011S03480
		VPS4	YPR173C	CRE02.G079300	PP1S76_197V6	SB03G006580	GRMZM2G088834	BRADI2G02730	LOC_OS01G04840	AT2G27600	SOLYC11G067240	PGSC0003DMP400013106	GLYMA12G09300	CHR3.CM1144.120	MEDTR4G053640	POPTR_0010S24370	GSVIVT01036166001
					PP1S200_72V6		GRMZM2G126860		LOC_OS01G04814		SOLYC11G067230	PGSC0003DMP400033878	GLYMA11G19120		MEDTR2G086160	POPTR_0008S02300	GSVIVT01011251001
									LOC_OS02G06490		SOLYC11G007170	PGSC0003DMP400033879	GLYMA12G30910		MEDTR4G053350	POPTR_0009S14670
													GLYMA13G39410			POPTR_0004S19530

## Sheet: Sheet1
LOC_Os01g64280	POPTR_0006s22620
