# Supplementary material for: The Complexity of Vesicle Transport Factors in Plants Examined by Orthology Search
Source: PLoS One. 2014 May 20;9(5):e97745. doi: 10.1371/journal.pone.0097745 (PMC4028247; doi:10.1371/journal.pone.0097745)
Supplement: Table S10 — The orthologues of Rab GTPases components identified via OrthoMCL in all the species discussed. (XLSX) [file pone.0097745.s012.xlsx]

## Sheet: RabGTPase
Table S18: The orthologues of RabGTPases components identified via OrthoMCL in yeast, C.reinhardtii, P. patens, S.bicolor, Z.mays, B.distachyon, O.sativa, Arabidopsis, tomato, potato, G.max, L.japonicus, M.truncatula, P.trichocarpa, V.vinifera
Complex		Factor	Yeast	C.reinhardtii	P.patens	Monocots				Dicots
						S.bicolor	B.distachyon	Z.mays	O.sativa	Arabidopsis	Tomato	Potato	G.Max	L.japonicus	M.truncatula	P.trichocarpa	V.vinifera
RAB A GROUP		RABA1A	YER031C	CRE03.G189250	PP1S84_180V6	SB01G002980	BRADI1G03490	GRMZM2G144008	LOC_OS03G60870	AT1G06400	SOLYC07G055290	PGSC0003DMP400043199	GLYMA12G06280	CHR3.LJT39G17.10	MEDTR3G069510	POPTR_0022S00350	GSVIVT01023225001
					PP1S209_94V6	SB09G000540	BRADI2G39770	GRMZM2G473906	LOC_OS05G01480			PGSC0003DMP400031135	GLYMA13G36530	CHR3.CM0792.300	MEDTR2G083860	POPTR_0006S00240
					PP1S26_33V6							PGSC0003DMP400052948	GLYMA16G00350	LJSGA_034664	MEDTR2G005510
					PP1S21_298V6							PGSC0003DMP400039604	GLYMA11G14360
					PP1S157_53V6								GLYMA12G34000
													GLYMA12G28660
		RABA1B				SB10G021730	BRADI1G38190	GRMZM2G101938	LOC_OS06G35814	AT1G16920	SOLYC10G008840	PGSC0003DMP400049449	GLYMA12G35970	CHR3.CM0282.210	MEDTR2G075950	POPTR_0004S05940
													GLYMA13G34410			POPTR_0011S06980
		RABA1C				SB10G021730	BRADI1G38190	GRMZM2G101938	LOC_OS06G35814	AT5G45750	SOLYC10G045550	PGSC0003DMP400049449	GLYMA12G35970	CHR3.CM0282.210	MEDTR2G075950	POPTR_0004S05940
													GLYMA13G34410			POPTR_0011S06980
		RABA1D				SB10G021730	BRADI1G38190	GRMZM2G101938	LOC_OS06G35814	AT4G18800	SOLYC01G103380	PGSC0003DMP400049449	GLYMA12G35970	CHR3.CM0282.210	MEDTR2G075950	POPTR_0004S05940
													GLYMA13G34410			POPTR_0011S06980
		RABA1E		CRE03.G189250	PP1S84_180V6	SB01G002980	BRADI1G03490	GRMZM2G144008	LOC_OS03G60870	AT4G18430	SOLYC06G076450	PGSC0003DMP400043199	GLYMA12G06280	CHR3.LJT39G17.10	MEDTR3G069510	POPTR_0022S00350	GSVIVT01023225001
					PP1S209_94V6	SB09G000540	BRADI2G39770	GRMZM2G473906	LOC_OS05G01480			PGSC0003DMP400031135	GLYMA13G36530	CHR3.CM0792.300	MEDTR2G083860	POPTR_0006S00240
					PP1S26_33V6							PGSC0003DMP400052948	GLYMA16G00350	LJSGA_034664	MEDTR2G005510
					PP1S21_298V6							PGSC0003DMP400039604	GLYMA11G14360
					PP1S157_53V6								GLYMA12G34000
													GLYMA12G28660
		RABA1G
		RABA1H
		RABA1I
		RABA2A		CRE03.G189250	PP1S84_180V6	SB01G002980	BRADI1G03490	GRMZM2G144008	LOC_OS03G60870	AT1G09630	SOLYC12G010790	PGSC0003DMP400043199	GLYMA12G06280	CHR3.LJT39G17.10	MEDTR3G069510	POPTR_0022S00350	GSVIVT01023225001
					PP1S209_94V6	SB09G000540	BRADI2G39770	GRMZM2G473906	LOC_OS05G01480			PGSC0003DMP400031135	GLYMA13G36530	CHR3.CM0792.300	MEDTR2G083860	POPTR_0006S00240
					PP1S26_33V6							PGSC0003DMP400052948	GLYMA16G00350	LJSGA_034664	MEDTR2G005510
					PP1S21_298V6							PGSC0003DMP400039604	GLYMA11G14360
					PP1S157_53V6								GLYMA12G34000
													GLYMA12G28660
		RABA2B	YGL210W	CRE03.G189250	PP1S84_180V6	SB01G002980	BRADI1G03490	GRMZM2G144008	LOC_OS03G60870	AT1G07410	SOLYC05G052900	PGSC0003DMP400043199	GLYMA12G06280	CHR3.LJT39G17.10	MEDTR3G069510	POPTR_0022S00350	GSVIVT01023225001
					PP1S209_94V6	SB09G000540	BRADI2G39770	GRMZM2G473906	LOC_OS05G01480		SOLYC03G006270	PGSC0003DMP400031135	GLYMA13G36530	CHR3.CM0792.300	MEDTR2G083860	POPTR_0006S00240
					PP1S26_33V6							PGSC0003DMP400052948	GLYMA16G00350	LJSGA_034664	MEDTR2G005510
					PP1S21_298V6							PGSC0003DMP400039604	GLYMA11G14360
					PP1S157_53V6								GLYMA12G34000
													GLYMA12G28660
		RABA1F				SB02G022140	BRADI2G16480	GRMZM2G020661	LOC_OS05G48980	AT5G60860	SOLYC12G010790	PGSC0003DMP400016621	GLYMA12G14070	CHR3.CM0160.970	MEDTR4G079350	POPTR_0001S38300	GSVIVT01014250001
						SB09G028560	BRADI4G28130	GRMZM2G039900	LOC_OS09G15790		SOLYC07G053480	PGSC0003DMP400013773	GLYMA07G32420		MEDTR2G014990	POPTR_0013S12740
							BRADI3G35100	GRMZM2G124732				PGSC0003DMP400013772	GLYMA13G24160		CONTIG_52950_1	POPTR_0011S05970
													GLYMA06G43830			POPTR_0019S12230
		RABA2C								AT3G46830	SOLYC06G005810
		RABA2D								AT5G59150
		RABA3				SB10G030070	BRADI1G35120	GRMZM2G052509	LOC_OS06G50060	AT1G01200	SOLYC01G096220	PGSC0003DMP400000271	GLYMA19G44730	CHR1.CM0105.1290	MEDTR7G117910	POPTR_0002S17620	GSVIVT01027396001
						SB02G030540		GRMZM2G457125	LOC_OS09G35860				GLYMA03G42030		MEDTR8G027220	POPTR_0014S09770
													GLYMA16G02460
													GLYMA07G05860
		RABA4A				SB0012S021070	BRADI3G23330	GRMZM2G122805	LOC_OS10G23100	AT5G65270	SOLYC11G010100	PGSC0003DMP400028337	GLYMA18G01910		MEDTR3G086980	POPTR_0005S07410	GSVIVT01003415001
											SOLYC04G012180		GLYMA11G38010			POPTR_0007S05120
		RABA4B								AT4G39990
		RABA4C			PP1S196_73V6	SB01G044550	BRADI4G27130	GRMZM2G164527	LOC_OS09G10940	AT5G47960	SOLYC10G079030	PGSC0003DMP400043845	GLYMA02G29900		CONTIG_80534_1	POPTR_0001S27690	GSVIVT01032054001
					PP1S44_59V6	SB02G018890		GRMZM2G061280				PGSC0003DMP400014345	GLYMA05G31020		CONTIG_74281_1	POPTR_0016S05080	GSVIVT01033357001
					PP1S10_243V6			GRMZM2G019119				PGSC0003DMP400022895	GLYMA11G17460			POPTR_0006S05650
													GLYMA10G12110
		RABA4D			PP1S196_73V6	SB01G044550	BRADI4G27130	GRMZM2G164527	LOC_OS09G10940	AT3G12160	SOLYC01G086850	PGSC0003DMP400043845	GLYMA02G29900		CONTIG_80534_1	POPTR_0001S27690	GSVIVT01032054001
					PP1S44_59V6	SB02G018890		GRMZM2G061280			SOLYC03G064020	PGSC0003DMP400014345	GLYMA05G31020		CONTIG_74281_1	POPTR_0016S05080	GSVIVT01033357001
					PP1S10_243V6			GRMZM2G019119				PGSC0003DMP400022895	GLYMA11G17460			POPTR_0006S05650
													GLYMA10G12110
		RABA4E								AT2G22390
		RABA5A				SB02G040430	BRADI1G20300	GRMZM2G335738	LOC_OS07G44040	AT5G47520	SOLYC11G012460	PGSC0003DMP400023500	GLYMA20G36100		CONTIG_63855_1	POPTR_0016S01160
											SOLYC05G054150	PGSC0003DMP400023499	GLYMA10G31470			POPTR_0006S01650
												PGSC0003DMP400023498
		RABA5B								AT3G07410	SOLYC09G097900	PGSC0003DMP400029022
		RABA5C			PP1S157_13V6	SB07G026600	BRADI3G40850	AC197246.3_FGP001	LOC_OS08G41340	AT2G43130	SOLYC09G098170	PGSC0003DMP400021094	GLYMA08G47610	CHR1.CM0017.810	CONTIG_61493_1	POPTR_0014S14790	GSVIVT01005281001
					PP1S348_29V6								GLYMA18G53870
					PP1S8_6V6
					PP1S274_4V6
		RABA5D			PP1S157_13V6	SB07G026600	BRADI3G40850	AC197246.3_FGP001	LOC_OS08G41340	AT2G31680		PGSC0003DMP400021094	GLYMA08G47610	CHR1.CM0017.810	CONTIG_61493_1	POPTR_0014S14790	GSVIVT01005281001
					PP1S348_29V6								GLYMA18G53870
					PP1S8_6V6
					PP1S274_4V6
		RABA5E			PP1S157_13V6	SB07G026600	BRADI3G40850	AC197246.3_FGP001	LOC_OS08G41340	AT1G05810		PGSC0003DMP400021094	GLYMA08G47610	CHR1.CM0017.810	CONTIG_61493_1	POPTR_0014S14790	GSVIVT01005281001
					PP1S348_29V6								GLYMA18G53870
					PP1S8_6V6
					PP1S274_4V6
		RABA6A								AT1G73640	SOLYC03G118820	PGSC0003DMP400010204	GLYMA07G11420	CHR4.CM0042.2210	MEDTR8G107070	POPTR_0015S04450	GSVIVT01008419001
													GLYMA05G33970
													GLYMA08G05800
		RABA6B								AT1G18200		PGSC0003DMP400010204	GLYMA07G11420	CHR4.CM0042.2210	MEDTR8G107070	POPTR_0015S04450	GSVIVT01008419001
													GLYMA05G33970
													GLYMA08G05800
RAB B GROUP		RABB1A								AT4G17160	SOLYC02G093530
		RABB1B								AT4G35860	SOLYC10G007700	PGSC0003DMP400022392	GLYMA05G24120		MEDTR6G021790	POPTR_0009S16120	GSVIVT01032366001
													GLYMA19G07230
		RABB1C		CRE02.G126100	PP1S215_29V6	SB06G019620	BRADI5G13000	GRMZM2G330430	LOC_OS02G37420	AT4G17170	SOLYC12G011130	PGSC0003DMP400013719	GLYMA09G01950	CHR6.LJT02P05.170	MEDTR2G027660	POPTR_0006S00360	GSVIVT01030140001
					PP1S341_72V6	SB04G024320	BRADI3G47240	GRMZM2G024693				PGSC0003DMP400054141	GLYMA15G12880
					PP1S196_72V6			GRMZM2G173878
					PP1S64_219V6			GRMZM2G416142
RAB C GROUP		RABC1		CRE11.G482900	PP1S54_22V6	SB06G034200	BRADI5G27670	GRMZM2G176677		AT1G43890	SOLYC04G064510	PGSC0003DMP400043025	GLYMA04G39030	CHR4.CM0680.90	MEDTR3G096350	POPTR_0002S07510	GSVIVT01009987001
				CRE13.G595450	PP1S15_311V6			GRMZM5G836471					GLYMA08G16680		MEDTR8G093740	POPTR_0005S06440
					PP1S336_8V6								GLYMA06G15950			POPTR_0007S04200
					PP1S72_316V6								GLYMA05G32520
					PP1S51_334V6								GLYMA14G26690
					PP1S21_154V6								GLYMA13G09260
		RABC2A				SB01G020220	BRADI3G27890	GRMZM5G809265	LOC_OS10G31830	AT5G03530	SOLYC09G008460	PGSC0003DMP400006935	GLYMA10G06780	CHR5.CM1077.320	CONTIG_52115_1	POPTR_0016S10830	GSVIVT01033681001
						SB01G047150	BRADI1G75340	AC149818.2_FGP001	LOC_OS03G05280		SOLYC10G086310		GLYMA13G20970	CHR1.CM0012.2150
								GRMZM2G075051
		RABC2B								AT3G09910
RAB D GROUP		RABD1				SB09G000550	BRADI2G39760	GRMZM2G136455	LOC_OS05G01490	AT3G11730	SOLYC01G103370	PGSC0003DMP400043132	GLYMA12G28650		MEDTR2G005500	POPTR_0022S00340	GSVIVT01023224001
													GLYMA16G00340			POPTR_0004S23520
		RABD2A	YFL038C	CRE12.G560150	PP1S95_20V6	SB04G033160	BRADI2G41180	GRMZM2G106960	LOC_OS01G08450	AT1G02130	SOLYC05G053940	PGSC0003DMP400023158	GLYMA09G37860	CHR1.LJT29L18.70	MEDTR7G081700	POPTR_0014S04830	GSVIVT01013868001
					PP1S91_243V6	SB03G025350	BRADI1G27157	GRMZM2G037204	LOC_OS01G37800			PGSC0003DMP400045519	GLYMA17G15550			POPTR_0002S13930	GSVIVT01004484001
								GRMZM2G097728					GLYMA05G05260			POPTR_0003S07970
								GRMZM2G097746					GLYMA18G48610
		RABD2C		CRE12.G560150	PP1S95_20V6	SB04G033160	BRADI2G41180	GRMZM2G106960	LOC_OS01G08450	AT4G17530	SOLYC08G078070	PGSC0003DMP400023158	GLYMA09G37860	CHR1.LJT29L18.70	MEDTR7G081700	POPTR_0014S04830	GSVIVT01013868001
					PP1S91_243V6	SB03G025350	BRADI1G27157	GRMZM2G037204	LOC_OS01G37800		SOLYC05G052070	PGSC0003DMP400045519	GLYMA17G15550			POPTR_0002S13930	GSVIVT01004484001
								GRMZM2G097728					GLYMA05G05260			POPTR_0003S07970
								GRMZM2G097746					GLYMA18G48610
		RABD2B		CRE12.G560150	PP1S95_20V6	SB04G033160	BRADI2G41180	GRMZM2G106960	LOC_OS01G08450	AT5G47200	SOLYC01G090170	PGSC0003DMP400023158	GLYMA09G37860	CHR1.LJT29L18.70	MEDTR7G081700	POPTR_0014S04830	GSVIVT01013868001
					PP1S91_243V6	SB03G025350	BRADI1G27157	GRMZM2G037204	LOC_OS01G37800			PGSC0003DMP400045519	GLYMA17G15550			POPTR_0002S13930	GSVIVT01004484001
								GRMZM2G097728					GLYMA05G05260			POPTR_0003S07970
								GRMZM2G097746					GLYMA18G48610
RAB E GROUP		RABE1E		CRE15.G641800	PP1S81_36V6	SB02G007030	BRADI2G54460	GRMZM2G156476	LOC_OS05G38630	AT3G09900	SOLYC04G011360	PGSC0003DMP400015544	GLYMA11G15120	CHR5.CM0428.500	MEDTR1G068740	POPTR_0010S21600	GSVIVT01025619001
					PP1S218_87V6	SB09G022670	BRADI1G03820	GRMZM2G096590	LOC_OS07G13530		SOLYC06G005350	PGSC0003DMP400033284	GLYMA15G04560	CHR5.CM0180.240	MEDTR4G063160	POPTR_0008S05160	GSVIVT01025028001
					PP1S81_37V6		BRADI2G23120	GRMZM2G111494				PGSC0003DMP400015543	GLYMA18G52450	CHR3.CM0786.130	MEDTR1G068730	POPTR_0009S03300	GSVIVT01016596001
					PP1S113_159V6							PGSC0003DMP400027215	GLYMA13G40870		MEDTR7G100020		GSVIVT01033680001
					PP1S88_217V6							PGSC0003DMP400027214	GLYMA10G43590
												PGSC0003DMP400027216	GLYMA02G10450
													GLYMA20G23210
		RABE1D		CRE15.G641800	PP1S81_36V6	SB02G007030	BRADI2G54460	GRMZM2G156476	LOC_OS05G38630	AT5G03520	SOLYC09G010370	PGSC0003DMP400015544	GLYMA11G15120	CHR5.CM0428.500	MEDTR1G068740	POPTR_0010S21600	GSVIVT01025619001
					PP1S218_87V6	SB09G022670	BRADI1G03820	GRMZM2G096590	LOC_OS07G13530			PGSC0003DMP400033284	GLYMA15G04560	CHR5.CM0180.240	MEDTR4G063160	POPTR_0008S05160	GSVIVT01025028001
					PP1S81_37V6		BRADI2G23120	GRMZM2G111494				PGSC0003DMP400015543	GLYMA18G52450	CHR3.CM0786.130	MEDTR1G068730	POPTR_0009S03300	GSVIVT01016596001
					PP1S113_159V6							PGSC0003DMP400027215	GLYMA13G40870		MEDTR7G100020		GSVIVT01033680001
					PP1S88_217V6							PGSC0003DMP400027214	GLYMA10G43590
												PGSC0003DMP400027216	GLYMA02G10450
													GLYMA20G23210
		RABE1A	YFL005W	CRE15.G641800	PP1S81_36V6	SB02G007030	BRADI2G54460	GRMZM2G156476	LOC_OS05G38630	AT3G53610	SOLYC11G073050	PGSC0003DMP400015544	GLYMA11G15120	CHR5.CM0428.500	MEDTR1G068740	POPTR_0010S21600	GSVIVT01025619001
					PP1S218_87V6	SB09G022670	BRADI1G03820	GRMZM2G096590	LOC_OS07G13530			PGSC0003DMP400033284	GLYMA15G04560	CHR5.CM0180.240	MEDTR4G063160	POPTR_0008S05160	GSVIVT01025028001
					PP1S81_37V6		BRADI2G23120	GRMZM2G111494				PGSC0003DMP400015543	GLYMA18G52450	CHR3.CM0786.130	MEDTR1G068730	POPTR_0009S03300	GSVIVT01016596001
					PP1S113_159V6							PGSC0003DMP400027215	GLYMA13G40870		MEDTR7G100020		GSVIVT01033680001
					PP1S88_217V6							PGSC0003DMP400027214	GLYMA10G43590
												PGSC0003DMP400027216	GLYMA02G10450
													GLYMA20G23210
		RABE1C		CRE15.G641800	PP1S81_36V6	SB02G007030	BRADI2G54460	GRMZM2G156476	LOC_OS05G38630	AT3G46060	SOLYC10G086350	PGSC0003DMP400015544	GLYMA11G15120	CHR5.CM0428.500	MEDTR1G068740	POPTR_0010S21600	GSVIVT01025619001
					PP1S218_87V6	SB09G022670	BRADI1G03820	GRMZM2G096590	LOC_OS07G13530			PGSC0003DMP400033284	GLYMA15G04560	CHR5.CM0180.240	MEDTR4G063160	POPTR_0008S05160	GSVIVT01025028001
					PP1S81_37V6		BRADI2G23120	GRMZM2G111494				PGSC0003DMP400015543	GLYMA18G52450	CHR3.CM0786.130	MEDTR1G068730	POPTR_0009S03300	GSVIVT01016596001
					PP1S113_159V6							PGSC0003DMP400027215	GLYMA13G40870		MEDTR7G100020		GSVIVT01033680001
					PP1S88_217V6							PGSC0003DMP400027214	GLYMA10G43590
												PGSC0003DMP400027216	GLYMA02G10450
													GLYMA20G23210
		RABE1B			PP1S147_111V6	SB04G024850	BRADI3G47690	GRMZM2G106061	LOC_OS02G38210	AT4G20360	SOLYC03G112150	PGSC0003DMP400063871	GLYMA05G02670		MEDTR3G076660	POPTR_0001S08770
					PP1S147_109V6			GRMZM2G407996			SOLYC06G071790	PGSC0003DMP400031700	GLYMA06G18640			POPTR_0003S12160
					PP1S147_106V6								GLYMA04G36250
RAB F GROUP		RABF2B	YNL093W	CRE12.G517400	PP1S117_91V6	SB01G012480	BRADI1G12890	GRMZM2G131254	LOC_OS12G43550	AT4G19640	SOLYC02G069370	PGSC0003DMP400037184	GLYMA11G33100	CHR2.LJT08I01.80	MEDTR3G064390	POPTR_0012S11850	GSVIVT01015398001
			YOR089C		PP1S259_34V6	SB08G022680	BRADI4G00987	GRMZM2G015159	LOC_OS03G46390		SOLYC02G036450	PGSC0003DMP400034272			MEDTR5G076590	POPTR_0015S12470	GSVIVT01035267001
		RABF2A		CRE12.G517400	PP1S117_91V6	SB08G022680	BRADI1G12890	GRMZM2G131254	LOC_OS12G43550	AT5G45130	SOLYC02G081380	PGSC0003DMP400037184	GLYMA11G33100	CHR2.LJT08I01.80	MEDTR3G064390	POPTR_0012S11850	GSVIVT01015398001
					PP1S259_34V6	SB01G046830	BRADI4G00987	GRMZM2G015159	LOC_OS03G46390			PGSC0003DMP400034272			MEDTR5G076590	POPTR_0015S12470	GSVIVT01035267001
		RABF1	YKR014C		PP1S38_328V6		BRADI3G27570	GRMZM2G362088	LOC_OS10G30520	AT3G54840	SOLYC11G008430	PGSC0003DMP400013183	GLYMA10G35230	CHR5.LJT05O23.40		POPTR_0008S03570	GSVIVT01016227001
					PP1S97_119V6		BRADI1G74910		LOC_OS03G05740				GLYMA20G32320			POPTR_0010S23310
					PP1S543_3V6
RAB G GROUP		RABG1								AT5G39620
		RABG2	YML001W							AT2G21880	SOLYC04G072060
		RABG3B				SB03G032810	BRADI2G48120	GRMZM2G090034	LOC_OS01G51700	AT1G22740	SOLYC04G051680	PGSC0003DMP400054258	GLYMA20G31150		AC225474_12	POPTR_0002S06310	GSVIVT01013686001
							BRADI2G18540		LOC_OS05G46000				GLYMA10G36420
		RABG3A				SB03G032810	BRADI2G48120	GRMZM2G090034	LOC_OS01G51700	AT4G09720	SOLYC03G120750	PGSC0003DMP400054258	GLYMA20G31150		AC225474_12	POPTR_0002S06310	GSVIVT01013686001
							BRADI2G18540		LOC_OS05G46000				GLYMA10G36420
		RABG3C		CRE06.G311900	PP1S398_18V6	SB03G001085	BRADI2G07570	GRMZM2G044368	LOC_OS05G44050	AT3G16100	SOLYC01G109520	PGSC0003DMP400004512	GLYMA08G21940	LJSGA_031184	MEDTR4G012940	POPTR_0003S05230	GSVIVT01031953001
					PP1S61_279V6	SB09G025620	BRADI2G19750	GRMZM2G158887	LOC_OS01G12730			PGSC0003DMP400001403	GLYMA11G12630		MEDTR4G069850	POPTR_0004S16080	GSVIVT01017061001
					PP1S119_112V6			GRMZM5G811797					GLYMA12G04830		MEDTR2G101890	POPTR_0009S11790
													GLYMA07G00660
		RABG3E								AT1G49300
		RABG3F		CRE06.G311900	PP1S398_18V6	SB03G001085	BRADI2G07570	GRMZM2G044368	LOC_OS05G44050	AT3G18820		PGSC0003DMP400004512	GLYMA08G21940	LJSGA_031184	MEDTR4G012940	POPTR_0003S05230	GSVIVT01031953001
					PP1S61_279V6	SB09G025620	BRADI2G19750	GRMZM2G158887	LOC_OS01G12730			PGSC0003DMP400001403	GLYMA11G12630		MEDTR4G069850	POPTR_0004S16080	GSVIVT01017061001
					PP1S119_112V6			GRMZM5G811797					GLYMA12G04830		MEDTR2G101890	POPTR_0009S11790
													GLYMA07G00660
		RABG3D		CRE06.G311900	PP1S398_18V6	SB03G001085	BRADI2G07570	GRMZM2G044368	LOC_OS05G44050	AT1G52280		PGSC0003DMP400004512	GLYMA08G21940	LJSGA_031184	MEDTR4G012940	POPTR_0003S05230	GSVIVT01031953001
					PP1S61_279V6	SB09G025620	BRADI2G19750	GRMZM2G158887	LOC_OS01G12730			PGSC0003DMP400001403	GLYMA11G12630		MEDTR4G069850	POPTR_0004S16080	GSVIVT01017061001
					PP1S119_112V6			GRMZM5G811797					GLYMA12G04830		MEDTR2G101890	POPTR_0009S11790
													GLYMA07G00660
RAB H GROUP		RABH1D	YLR262C							AT2G22290
		RABH1E	YLR262C	CRE01.G047550	PP1S2_143V6	SB02G033930	BRADI1G27010	GRMZM2G169694	LOC_OS07G31370	AT5G10260		PGSC0003DMP400037760	GLYMA11G04330	CHR4.CM0307.320	MEDTR5G013900	POPTR_0005S07680	GSVIVT01002273001
					PP1S346_29V6			GRMZM2G075719				PGSC0003DMP400012804	GLYMA05G05860	CHR4.CM0831.280		POPTR_0002S13650	GSVIVT01018361001
					PP1S456_9V6							PGSC0003DMP400003083	GLYMA18G02040
					PP1S39_147V6								GLYMA01G41090
					PP1S12_267V6								GLYMA01G41100
					PP1S353_41V6								GLYMA05G31200
													GLYMA08G14390
													GLYMA17G16200
		RABH1A	YLR262C							AT5G64990	SOLYC03G078570
		RABH1C	YLR262C							AT4G39890	SOLYC01G088560
		RABH1B	YLR262C	CRE01.G047550	PP1S2_143V6	SB02G033930	BRADI1G27010	GRMZM2G169694	LOC_OS07G31370	AT2G44610	SOLYC05G051570	PGSC0003DMP400037760	GLYMA11G04330	CHR4.CM0307.320	MEDTR5G013900	POPTR_0005S07680	GSVIVT01002273001
					PP1S346_29V6			GRMZM2G075719				PGSC0003DMP400012804	GLYMA05G05860	CHR4.CM0831.280		POPTR_0002S13650	GSVIVT01018361001
					PP1S456_9V6							PGSC0003DMP400003083	GLYMA18G02040
					PP1S39_147V6								GLYMA01G41090
					PP1S12_267V6								GLYMA01G41100
					PP1S353_41V6								GLYMA05G31200
													GLYMA08G14390
													GLYMA17G16200
OTHER SMALL GTPASES		ARF1-LIKE2	YBR164C	CRE12.G535900	PP1S78_17V6	SB07G008560	BRADI3G19000	GRMZM2G147726	LOC_OS08G15040	AT2G24765	SOLYC07G006640	PGSC0003DMP400047760	GLYMA13G01270		MEDTR4G128910	POPTR_0006S28360	GSVIVT01036039001
					PP1S271_49V6											POPTR_0018S10500	GSVIVT01029113001
																POPTR_0018S03120
		ARL8-LIKE		CRE17.G708250	PP1S103_13V6	SB01G043820	BRADI1G71170	GRMZM2G081622	LOC_OS02G49980	AT5G37680	SOLYC02G092330	PGSC0003DMP400027480	GLYMA01G40210	CHR2.CM0168.220	MEDTR5G015370	POPTR_0017S02830	GSVIVT01002075001
					PP1S263_59V6	SB04G028860	BRADI3G56930	GRMZM2G171060	LOC_OS03G10370	AT3G49860	SOLYC02G064640	PGSC0003DMP400037166	GLYMA11G05080		MEDTR5G078090	POPTR_0001S30030	GSVIVT01030794001
					PP1S6_409V6					AT3G49870	SOLYC03G043960	PGSC0003DMP400016008	GLYMA02G41170			POPTR_0004S08460
										AT5G67560	SOLYC11G011040	PGSC0003DMP400005953	GLYMA14G39540			POPTR_0009S09050
												PGSC0003DMP400016009	GLYMA05G22480
		ARFRP1-LIKE	YPL051W	CRE19.G753650	PP1S33_274V6	SB02G039540	BRADI1G60630	GRMZM2G079226	LOC_OS03G27450	AT5G52210	SOLYC10G074630	PGSC0003DMP400029388	GLYMA15G11090	CHR6.CM0139.590	CONTIG_65658_1	POPTR_0012S13470	GSVIVT01003916001
					PP1S275_101V6	SB01G033450	BRADI1G21210	GRMZM2G082836	LOC_OS07G42820				GLYMA13G27940
		ARL5-LIKE		CRE02.G102000	PP1S1_696V6	SB05G022850	BRADI4G15000	GRMZM2G049055	LOC_OS11G37640	AT3G22950	SOLYC03G005300	PGSC0003DMP400023787	GLYMA20G35410	CHR5.CM0071.980	CONTIG_52080_2	POPTR_0012S13330	GSVIVT01018077001
					PP1S6_342V6								GLYMA10G32200			POPTR_0015S13270
													GLYMA20G35430
		ARL2-LIKE		CRE01.G005550	PP1S62_133V6	SB01G012290	BRADI4G00930	GRMZM2G154890	LOC_OS02G22140	AT2G18390	SOLYC07G014650	PGSC0003DMP400029341	GLYMA01G38270	CHR4.CM0165.920	MEDTR8G077540	POPTR_0007S12900	GSVIVT01018953001
												PGSC0003DMP400029340	GLYMA11G07330
SM-FAMILY PROTEINS	PM	SEC1A	YDR164C	CRE18.G744100	PP1S144_47V6	SB04G015010	BRADI1G14940	GRMZM2G052880	LOC_OS04G18030	AT1G02010	SOLYC01G091300	PGSC0003DMP400013695	GLYMA11G03230	CHR3.LJT25G12.130	MEDTR4G023610	POPTR_0003S11540	GSVIVT01027604001
					PP1S468_8V6	SB10G002411	BRADI5G04686	GRMZM5G830776	LOC_OS02G25580				GLYMA01G34340	CHR2.CM0021.2450	MEDTR4G102120	POPTR_0001S08020	GSVIVT01026673001
						SB06G003780	BRADI1G51580	GRMZM2G012942	LOC_OS06G04450				GLYMA05G03970		MEDTR5G011790	POPTR_0014S06490	GSVIVT01016199001
													GLYMA01G42140
													GLYMA03G02740
													GLYMA17G14450
		SEC1B		CRE18.G744100	PP1S144_47V6	SB10G002411	BRADI1G14940	GRMZM2G052880	LOC_OS04G18030	AT4G12120	SOLYC08G079520	PGSC0003DMP400013695	GLYMA11G03230	CHR3.LJT25G12.130	MEDTR4G023610	POPTR_0003S11540	GSVIVT01027604001
					PP1S468_8V6	SB04G015010	BRADI5G04686	GRMZM5G830776	LOC_OS02G25580	AT1G12360			GLYMA01G34340	CHR2.CM0021.2450	MEDTR4G102120	POPTR_0001S08020	GSVIVT01026673001
						SB06G003780	BRADI1G51580	GRMZM2G012942	LOC_OS06G04450				GLYMA05G03970		MEDTR5G011790	POPTR_0014S06490	GSVIVT01016199001
													GLYMA01G42140
													GLYMA03G02740
													GLYMA17G14450
		KEULLE								AT1G12080
	TGN	VPS45	YGL095C	CRE07.G333950	PP1S33_94V6	SB07G019770	BRADI3G11210	GRMZM2G052670	LOC_OS02G24134	AT1G77140	SOLYC04G064820		GLYMA04G41950		CONTIG_58405_1	POPTR_0005S21040	GSVIVT01010038001
													GLYMA06G12820			POPTR_0002S07240
	LE/ VAC	SLY1	YDR189W	CRE12.G521350	PP1S188_85V6	SB0012S004900	BRADI5G24240	GRMZM2G140832	LOC_OS03G42320	AT2G17980	SOLYC01G112150	PGSC0003DMP400025853	GLYMA05G25240	CHR4.CM0337.240	AC233560_1011	POPTR_0009S16690	GSVIVT01023951001
					PP1S391_41V6	SB04G038560	BRADI1G07410	GRMZM2G014872				PGSC0003DMP400025852	GLYMA08G08260			POPTR_0004S21450
								GRMZM2G114332				PGSC0003DMP400029394
	ER-GOLGI	VPS33	YLR396C	CRE12.G515550	PP1S26_105V6	SB03G025460	BRADI1G65360	GRMZM2G003734	LOC_OS04G14654	AT3G54860	SOLYC05G055600	PGSC0003DMP400040638	GLYMA10G35210	CHR5.LJT05O23.20	CONTIG_56000_1	POPTR_0010S23340	GSVIVT01016224001
							BRADI1G75720					PGSC0003DMP400040639				POPTR_0008S03550
												PGSC0003DMP400040633
												PGSC0003DMP400040635
												PGSC0003DMP400040636
												PGSC0003DMP400040637
