# Supplementary material for: The Complexity of Vesicle Transport Factors in Plants Examined by Orthology Search
Source: PLoS One. 2014 May 20;9(5):e97745. doi: 10.1371/journal.pone.0097745 (PMC4028247; doi:10.1371/journal.pone.0097745)
Supplement: Table S11 — The orthologues of tethering factors components identified via OrthoMCL in all the species discussed. (XLSX) [file pone.0097745.s013.xlsx]

## Sheet: tethering factors
Table S21: The orthologues of tethering factors components identified via OrthoMCL in yeast, C.reinhardtii, P. patens, S.bicolor, Z.mays, B.distachyon, O.sativa, Arabidopsis, tomato, potato, G.max, L.japonicus, M.truncatula, P.trichocarpa, V.vinifera (d.a Discussed above)
Complex		Factor	Yeast	C.reinhardtii	P.patens	Monocots				Dicots
						S.bicolor	Z.mays	B.distachyon	O.sativa	Arabidopsis	Tomato	Potato	G.Max	L.japonicus	M.truncatula	P.trichocarpa	V.vinifera
coiled coils		USO1	YDL058W		PP1S376_45V6	SB08G017190	GRMZM2G174803	BRADI4G05600	LOC_OS12G35360	AT3G27530	SOLYC08G081410	PGSC0003DMP400021819	GLYMA19G08920	CHR2.LJT18H02.30	CONTIG_53225_2	POPTR_0001S35520	GSVIVT01000649001
							GRMZM2G012600						GLYMA19G00610
		COY1	YKL179C		PP1S168_102V6	SB01G010430	GRMZM2G011219	BRADI1G11300	LOC_OS03G50300	AT3G18480	SOLYC06G069210	PGSC0003DMP400007236	GLYMA09G31920	CHR4.CM0042.500	MEDTR8G103950	POPTR_0012S05810	GSVIVT01008258001
					PP1S1_786V6								GLYMA07G09890	CHR4.CM0042.360
														LJSGA_053764
		RUD3	YOR216
		IMH1	YLR309C
HOPS (MTC)		VPS16	YPL045W	CRE19.G751600	PP1S223_98V6	SB03G030590	GRMZM2G369047_P01	BRADI2G45987	LOC_OS01G47650	AT2G38020	SOLYC07G056220	PGSC0003DMP400030241	GLYMA08G42080	CHR6.CM0057.50	MEDTR3G046640	POPTR_0002S05890	GSVIVT01020844001
													GLYMA18G13250	CHR6.CM0057.60		POPTR_0005S22610
		VPS11	YMR231W	CRE11.G471400	PP1S88_37V6	SB06g011800	AC231747.1_FGP001	BRADI5G07790	LOC_OS04G31390	AT2G05170	SOLYC06G065170	PGSC0003DMP400045232	GLYMA03G24990	CHR1.CM0017.870	MEDTR1G019500	POPTR_0014S16330	GSVIVT01030049001
												PGSC0003DMP400045233	GLYMA07G13120
		VPS18	YLR148W	CRE07.G328550	PP1S396_8V6	SBb07g004940	GRMZM2G003979_P01	BRADI3G15520	LOC_OS08G08060	AT1G12470	SOLYC06G005080	PGSC0003DMP400044058	GLYMA12G32780	CHR33.CM0711.300	MEDTR8G063380	POPTR_0013S14370	GSVIVT01030005001
							GRMZM2G469697_P01						GLYMA13G37690
		VPS33	YLR396C	CRE12.G515550	PP1S26_105V6	SB03g025460	GRMZM2G003734_P01	BRADI1G65360	LOC_OS0Gg14654	AT3G54860	SOLYC05G055600	PGSC0003DMP400040633	GLYMA10G35210	CHR5.LjT05O23.20	CONTIG_56000_1	POPTR_0008S03550	GSVIVT01016224001
								BRADI1G75720				PGSC0003DMP400040635				POPTR_0010S23340
												PGSC0003DMP400040639
												PGSC0003DMP400040636
												PGSC0003DMP400040638
												PGSC0003DMP400040637
		VPS39	YDL077C		PP1S51_78V6	SB0Gg010130	GRMZM2G176735_P02	BRADI1G10697	LOC_OS03G50740	AT4G36630	SOLYC02G085220	PGSC0003DMP400006244	GLYMA01G38240	CHR2.CM0249.1680	MEDTRr5G020140	POPTR_0005S12470	GSVIVT01018960001
											SOLYC07G056660	PGSC0003DMP400006245	GLYMA11G07300	LjSGA_018815	MEDTR8G077680	POPTR_0007S12810
												PGSC0003DMP400006248
												PGSC0003DMP400006247
												PGSC0003DMP400006246
												PGSC0003DMP400006249
		VPS41	YDR080W	CRE19.G755650	PP1S104_112V6	SB06G032670	GRMZM2G040247	BRADI5G25930	LOC_OS04G11880	AT1G08190	SOLYC06G074740		GLYMA11G19660	CHR3.CM0396.350	CONTIG_71440_1	POPTR_0001S22040	GSVIVT01031443001
											SOLYC11G066560		GLYMA12G08840	CHR3.CM0396.370	CONTIG_74755_1	POPTR_0009S00760
CORVET (MTC)		VPS16	d.a	d.a	d.a	d.a	d.a	d.a	d.a	d.a	d.a	d.a	d.a	d.a	d.a	d.a	d.a
		VPS11	d.a	d.a	d.a	d.a	d.a	d.a	d.a	d.a	d.a	d.a	d.a	d.a	d.a	d.a	d.a
		VPS18	d.a	d.a	d.a	d.a	d.a	d.a	d.a	d.a	d.a	d.a	d.a	d.a	d.a	d.a	d.a
		VPS33	d.a	d.a	d.a	d.a	d.a	d.a	d.a	d.a	d.a	d.a	d.a	d.a	d.a	d.a	d.a
		VPS39	d.a	d.a	d.a	d.a	d.a	d.a	d.a	d.a	d.a	d.a	d.a	d.a	d.a	d.a	d.a
		VPS8	YAL002W		PP1S193_48V6	SB04G002063	GRMZM2G344212	BRADI3G02497	LOC_OS02G03220	AT4G00800	SOLYC05G044610		GLYMA16G02100	CHR3.CM0208.70	CONTIG_53004_1	POPTR_0014S10130	GSVIVT01027438001
					PP1S2_324V6								GLYMA07G05560	CHR3.CM0208.160	CONTIG_56060_1
														CHR3.CM0208.130
		VPS3
CATCHR FAMILY	EXOCYST (MTC)	SEC3
		SEC5	YDR166C		PP1S11_129V6	SB06G016440	GRMZM2G050647	BRADI5G09930	LOC_OS04G34450	AT1G76850	SOLYC04G071350	PGSC0003DMP400041701	GLYMA10G36120	LJSGA_032178	CONTIG_60944_1	POPTR_0002S06950	GSVIVT01034519001
					PP1S18_342V6		GRMZM2G044681			AT1G21170	SOLYC12G056520		GLYMA20G31490	LJSGA_028500	CONTIG_64117_1	POPTR_0005S21370
					PP1S38_295V6
					PP1S41_289V6
		SEC6	YIL068C	CRE20.G759900	PP1S35_276V6	SB04G027870	GRMZM2G070045	BRADI3G59230	LOC_OS02G51430	AT1G71820	SOLYC04G072290		GLYMA03G03120	CHR4.CM0046.30	MEDTR4G024570	POPTR_0013S12170	GSVIVT01022846001
		SEC8	YPR055W
		SEC10	YLR166C	CRE12.G551750	PP1S344_11V6	SB08G008650	GRMZM5G803397	BRADI4G39550	LOC_OS12G13590	AT5G12370	SOLYC03G095410	PGSC0003DMP400009332	GLYMA07G05160	LJSGA_061048	MEDTR8G023330	POPTR_0002S16570	GSVIVT01026964001
					PP1S32_129V6		GRMZM2G316815				SOLYC11G050710		GLYMA16G01660	LJSGA_019840		POPTR_0014S08590
					PP1S311_15V6		GRMZM5G823484				SOLYC10G019110			LJSGA_024426
											SOLYC10G019140
		SEC15	YGL233W	CRE07.G317800	PP1S144_100V6	SB01G022010	GRMZM2G075150	BRADI1G74170	LOC_OS01G24950	AT4G02350	SOLYC09G075280	PGSC0003DMP400051160	GLYMA16G09730	LJSGA_099499	CONTIG_163394_1	POPTR_0016S03190	GSVIVT01028035001
					PP1S54_260V6	SB01G032760	GRMZM2G336813	BRADI1G31112	LOC_OS03G06760	AT3G56640	SOLYC12G096290		GLYMA02G19110	CHR1.CM0122.2870	MEDTR1G087380	POPTR_0006S03270	GSVIVT01025793001
						SB03G013830	GRMZM2G359314	BRADI2G12680	LOC_OS10G27990				GLYMA10G13870		CONTIG_72278_1	POPTR_0002S20450
							GRMZM5G885285						GLYMA03G22300			POPTR_0014S12220
							GRMZM2G144739						GLYMA14G00390
													GLYMA03G37330
		EXO70	YJL085W		PP1S36_119V6	SB05G004020	GRMZM5G869403	BRADI5G26580	LOC_OS11G05880	AT5G03540	SOLYC04G009740	PGSC0003DMP400004212	GLYMA13G05040	CHR1.CM1852.130	CONTIG_239883_1	POPTR_0017S12930	GSVIVT01033950001
					PP1S169_51V6	SB09G023210	GRMZM2G343437	BRADI2G53820	LOC_OS12G06840	AT5G13150	SOLYC01G009880	PGSC0003DMP400041333	GLYMA19G35880	CHR2.CM0272.500	CONTIG_83361_1	POPTR_0006S23080	GSVIVT01000924001
					PP1S39_74V6	SB08G004090	GRMZM2G390691	BRADI2G22490	LOC_OS05G39610	AT3G09530	SOLYC11G006620	PGSC0003DMP400002638	GLYMA14G37920	CHR3.CM0416.770	MEDTR3G031130	POPTR_0019S14500	GSVIVT01016723001
					PP1S59_232V6	SB03G038570	GRMZM2G135817	BRADI2G50730	LOC_OS01G61180	AT5G52350	SOLYC05G054820	PGSC0003DMP400008707	GLYMA02G39790	CHR5.CM0909.630	MEDTR5G073620	POPTR_0010S24820	GSVIVT01007863001
					PP1S70_34V6	SB03G035390	GRMZM2G076389	BRADI3G37580	LOC_OS12G06270	AT5G52340	SOLYC05G024340	PGSC0003DMP400041334	GLYMA10G44570	CHR1.CM0410.270	MEDTR7G026630	POPTR_0001S33320	GSVIVT01032903001
					PP1S376_59V6	SB02G025750	GRMZM2G083317	BRADI4G24960	LOC_OS01G55799	AT2G28640	SOLYC06G075610	PGSC0003DMP400040698	GLYMA14G37840	CHR2.CM1895.10	CONTIG_90465_1	POPTR_0017S10030	GSVIVT01034645001
					PP1S142_86V6	SB08G003730	GRMZM2G065566	BRADI4G41750	LOC_OS04G58880	AT2G39380	SOLYC03G115070	PGSC0003DMP400048904	GLYMA20G39360	CHR1.CM0012.160	MEDTR5G073450	POPTR_0015S06910	GSVIVT01024631001
					PP1S177_127V6	SB05G003650	GRMZM2G464382	BRADI4G31270	LOC_OS11G06700	AT5G61010	SOLYC12G055770	PGSC0003DMP400027267	GLYMA18G50160	CHR2.CM1895.30	MEDTR2G096230	POPTR_0005S13360	GSVIVT01025594001
						SB06G033600	GRMZM2G066464	BRADI4G24680	LOC_OS08G35470	AT3G55150	SOLYC10G081940	PGSC0003DMP400029696	GLYMA16G05710	CHR5.CM0909.650	CONTIG_55500_1	POPTR_0006S22030
						SB07G022280	GRMZM2G143029	BRADI4G41980	LOC_OS09G26820	AT1G07000	SOLYC04G077760	PGSC0003DMP400002637	GLYMA20G17500		MEDTR5G073920	POPTR_0008S04860
							AC208346.3_FGP004			AT1G07725	SOLYC11G073010	PGSC0003DMP400035069	GLYMA13G40690		MEDTR5G073770	POPTR_0010S21920
							GRMZM2G348151			AT2G28650	SOLYC06G005280	PGSC0003DMP400027266	GLYMA10G23810		MEDTR3G025900	POPTR_0016S07170
							GRMZM2G111657			AT5G59730		PGSC0003DMP400021888	GLYMA07G04600		MEDTR4G062330	POPTR_0001S24130
							GRMZM2G029527			AT1G72470		PGSC0003DMP400041369	GLYMA03G33160		MEDTR1G090620	POPTR_0008S01870
							GRMZM2G330361					PGSC0003DMP400052901	GLYMA11G15420		MEDTR5G093530	POPTR_0003S06650
							GRMZM2G046590					PGSC0003DMP400042458	GLYMA12G08020		MEDTR5G073460	POPTR_0005S13350
												PGSC0003DMP400039712	GLYMA02G07220		CONTIG_127773_1	POPTR_0001S13430
												PGSC0003DMP400039713	GLYMA14G37890		MEDTR5G074130	POPTR_0013S14910
												PGSC0003DMP400019211	GLYMA16G01190		CONTIG_94887_1	POPTR_0001S16660
												PGSC0003DMP400044148	GLYMA06G22160		MEDTR5G074230	POPTR_0017S12950
												PGSC0003DMP400009304	GLYMA10G05280		CONTIG_114439_1	POPTR_0009S03200
													GLYMA04G32420		MEDTR5G073480
													GLYMA10G34000		CONTIG_48417_1
													GLYMA15G04750		MEDTR3G036750
													GLYMA13G40680		CONTIG_82691_1
													GLYMA08G26920
													GLYMA20G33590
													GLYMA19G26830
		EXO84
	DSL1 COMPLEX	DSL1
		SEC39
		TIP20				SB02G043560	GRMZM2G402307_P01	BRADI1G17280	LOC_OS07G48720	AT1G08400			GLYMA13G04020	CHR2.LjT16H12.250	CONTIG_237501_1	POPTR_0009s02570
	COG COMPLEX (MTC)	COG6	YNL041C	CRE13.G587750	PP1S135_111V6	SB01G042290	GRMZM2G103579	BRADI1G69350	LOC_OS03G12460	AT1G31780	SOLYC08G075440	PGSC0003DMP400003509	GLYMA11G09550	CHR2.CM0803.920	MEDTR5G025410	POPTR_0004S24460	GSVIVT01013198001
												PGSC0003DMP400003507	GLYMA01G35820
		COG5		CRE17.G721900	PP1S145_28V6	SB09G018830	GRMZM2G039419	BRADI2G27060	LOC_OS05G31490	AT1G67930	SOLYC10G007720	PGSC0003DMP400036805	GLYMA02G45580	LJSGA_020549	MEDTR5G091250	POPTR_0005S22560	GSVIVT01020852001
					PP1S36_98V6								GLYMA14G03340			POPTR_0002S05940
		COG4	YPR105C			SB02G030880	GRMZM2G100058	BRADI4G36127	LOC_OS09G36230	AT4G01400	SOLYC07G056010	PGSC0003DMP400045723	GLYMA03G42210	CHR1.CM0105.1570	MEDTR7G118240	POPTR_0014S10150	GSVIVT01027442001
		COG1			PP1S71_272V6	SB03G036240	GRMZM2G000615	BRADI2G51620	LOC_OS01G56910	AT5G16300	SOLYC03G120700	PGSC0003DMP400004694	GLYMA10G34570	LJSGA_028017	CONTIG_61961_1	POPTR_0010S18470	GSVIVT01006267001
					PP1S85_96V6		GRMZM2G132991						GLYMA20G32980			POPTR_0008S07920
					PP1S185_93V6
		COG8		Cre10.g439650.t1.1	Pp1s120_27V6.1	Sb01g044460	GRMZM2G006781	Bradi4g05710	LOC_Os12g35290	AT5G11980	Solyc01g087650	PGSC0003DMP400012136	Glyma02g04920	LjB12E19.90.r2.d	Medtr8g074590	POPTR_0006s24200	GSVIVT01035413001
					Pp1s120_27V6.2		AC235544.1						Glyma16g22880
					Pp1s30_178V6.1
		COG3	YER157W	CRE03.G203750	PP1S79_27V6	SB07G022130	GRMZM5G825854	BRADI3G37370	LOC_OS08G34970	AT1G73430	SOLYC04G008640	PGSC0003DMP400046485	GLYMA17G04990	CHR4.CM0006.710	MEDTR4G124570	POPTR_0010S14870	GSVIVT01015003001
					PP1S58_1V6
		COG7
		COG2		CRE09.G402750	PP1S65_251V6	SB01G001270	GRMZM2G313460	BRADI1G01740	LOC_OS03G63250	AT4G24840	SOLYC08G006660	PGSC0003DMP400045659	GLYMA05G03260	CHR4.CM1864.200	MEDTR3G105000	POPTR_0012S09800	GSVIVT01008523001
					PP1S48_56V6		GRMZM2G123843						GLYMA17G13840		MEDTR4G103610	POPTR_0015S10610
	GARP COMPLEX (MTC)	VPS52	YDR484W	CRE08.G367200	PP1S115_78V6	SB01G032420	GRMZM2G124239	BRADI1G59910	LOC_OS03G30460	AT1G71270	SOLYC02G094090		GLYMA03G41250	CHR5.CM0186.150	MEDTR1G079770	POPTR_0006S02790	GSVIVT01012102001
						SB01G018790	GRMZM2G043183	BRADI3G29417	LOC_OS10G34680	AT1G71300			GLYMA19G43870
		VPS53	YJL029C	CRE06.G259600	PP1S274_86V6	SB03G043160	GRMZM2G095724	BRADI2G58070	LOC_OS01G67880	AT1G50500	SOLYC04G049490	PGSC0003DMP400022796	GLYMA09G02140	CHR6.CM0066.550	MEDTR2G028270	POPTR_0016S02330	GSVIVT01016094001
					PP1S8_195V6		GRMZM2G127756			AT1G50970		PGSC0003DMP400022795	GLYMA15G13040	CHR6.CM0066.560
												PGSC0003DMP400022799
		VPS51
		VPS54	YDR027C				GRMZM2G068071_P01				SOLYC02G030100		GLYMA09G10120		CONTIG_56933_1
											SOLYC02G069660		GLYMA15G22220
TRAPP1		BET5	YML077W	CRE06.G289700	PP1S91_249V6	SB01G012690	GRMZM2G010146_P02	BRADI2G07490	LOC_OS01G33020	AT1G51160	SOLYC03G007680	PGSC0003DMP400036283	GLYMA01G41690	CHR1.CM1409.280	MEDTR8g095450	POPTR_0017s00860	GSVIVT01028813001
							GRMZM2G039373_P01		LOC_OS01G33020				GLYMA11G03670				GSVIVT01038576001
		BET3	YKR068C	CRE01.G059600	PP1S117_187V6	SB06G032040	GRMZM2G070389_P02	BRADI1G19830	LOC_OS03G28400	AT5G54750	SOLYC10G006490	PGSC0003DMP400009566	GLYMA06G42050	CHR3.CM1543.60	AC235758	POPTR_0001s44430	GSVIVT01002004001
							GRMZM2G125149_P02		LOC_OS07G44790		SOLYC01G096530		GLYMA12G16400		MEDTR4g081170
		TRS85	YDR108W
		TRS31	YDR472W	CRE01.G061650	PP1S303_47V6	SB10G004090	GRMZM2G439457_P02	BRADI4G19670	LOC_OS01G51220	AT5G58030	SOLYC04G015050	PGSC0003DMP400026386	GLYMA11G34840	LjT09F12.20	MEDTR3g070070	POPTR_0006s20140	GSVIVT01023596001
								BRADI4G19670					GLYMA18G03480			POPTR_0018s11850
		TRS20	YBR254C	CRE13.G571600	PP1S150_127V6	SB02G043460	GRMZM2G097568_P04	BRADI5G14900	LOC_OS02G40000	AT1G80500	SOLYC06G068030	PGSC0003DMP400049636	GLYMA06G16590	CHR1.CM0063.160	MEDTR3g097020	POPTR_0001s03500	GSVIVT01017278001
						SB1917s002010		BRADI3G48660				PGSC0003DMP400049637
		TRS23	YDR246W	CRE02.G077500	PP1S224_48V6	SB10G003610	GRMZM2G075408_P02	BRADI1G56290	LOC_OS07G27150	AT5G02280	SOLYC01G100840	PGSC0003DMP400004938	GLYMA09G41140	CHR6.CM0679.410	MEDTR8g083540	POPTR_0009s07410	GSVIVT01031287001
					PP1S89_268V6		GRMZM2G005339_P01		LOC_OS06G05804				GLYMA11G26250		MEDTR8g103680
													GLYMA18G06050		MEDTR5g075330
		TRS33	YOR115C	CRE16.G663650	PP1S190_65V6	SB0578s002010	GRMZM2G123807_P01	BRADI4G07940	LOC_OS07G19060	AT3G05000	SOLYC04G072410	PGSC0003DMP400047899	GLYMA03G40240	LjSGA_068052	MEDTR7g114210	POPTR_0005s04580	GSVIVT01021973001
							GRMZM5G886989_P03	BRADI3G29110	LOC_OS09G06970				GLYMA19G42850			POPTR_0013s03150
ADDITIONAL TRAPPII COMPONENTS		TRS120	YDR407C
		TRS130	YMR218C
		TRS65	YGR166W
