# Supplementary material for: The Complexity of Vesicle Transport Factors in Plants Examined by Orthology Search
Source: PLoS One. 2014 May 20;9(5):e97745. doi: 10.1371/journal.pone.0097745 (PMC4028247; doi:10.1371/journal.pone.0097745)
Supplement: Table S12 — The orthologues of SNARE components identified via OrthoMCL in all the species discussed. (XLSX) [file pone.0097745.s014.xlsx]

## Sheet: SNAREs
Table S24: The orthologues of SNARE components identified via OrthoMCL in yeast, C.reinhardtii, P. patens, S.bicolor, Z.mays, B.distachyon, O.sativa, Arabidopsis, tomato, potato, G.max, L.japonicus, M.truncatula, P.trichocarpa, V.vinifera
Complex		Factor	Yeast	C.reinhardtii	P.patens	Monocots				Dicots
						S.bicolor	Z.mays	B.distachyon	O.sativa	Arabidopsis	Tomato	Potato	G.Max	L.japonicus	M.truncatula	P.trichocarpa	V.vinifera
Q-A SNARES	ER	SYP81		CRE17.G711450	PP1S53_214V6	SB06G025460	GRMZM2G040902	BRADI5G16530	LOC_OS04G44810	AT1G51740	SOLYC04G071730	PGSC0003DMP400011304	GLYMA07G10100	CHR2.CM0310.90	CONTIG_74980_1	POPTR_0008S06360	GSVIVT01016388001
						SB06G023420	GRMZM2G003124		LOC_OS12G05810		SOLYC03G033850	PGSC0003DMP400039093	GLYMA13G33450	CHR1.CM0178.550		POPTR_0010S20150
												PGSC0003DMP400011303
	GOLGI	SYP31 (ATSED5)	YLR026C							AT5G05760	SOLYC07G054140	PGSC0003DMP400032036	GLYMA14G06610	CHR2.LJT46G02.150	MEDTR5G093600	POPTR_0010S19850	GSVIVT01032856001
													GLYMA02G42280
		SYP32		CRE16.G692050	PP1S47_13V6	SB03G003820	GRMZM2G083518	BRADI2G05000	LOC_OS01G08400	AT3G24350	SOLYC08G067910	PGSC0003DMP400008044	GLYMA06G07770	CHR1.CM0760.170	MEDTR3G108160	POPTR_0006S16090	GSVIVT01015436001
					PP1S142_96V6							PGSC0003DMP400008042	GLYMA06G07760	CHR1.CM0760.160		POPTR_0130S00220	GSVIVT01035729001
												PGSC0003DMP400025555	GLYMA04G07660
													GLYMA04G07680
	TGN	SYP41 (ATTLG2A)	YOL018C	CRE12.G507450	PP1S224_112V6	SB03G002230	GRMZM2G051327	BRADI1G50610	LOC_OS06G02570	AT5G26980	SOLYC01G100170	PGSC0003DMP400042829	GLYMA20G38300	LJSGA_034364	CONTIG_57291_1	POPTR_0013S01240	GSVIVT01028068001
					PP1S29_85V6		GRMZM2G162544					PGSC0003DMP400042828	GLYMA10G29020		MEDTR1G083790	POPTR_0005S02070	GSVIVT01031201001
		SYP42 (ATTLG2B)								AT4G02195	SOLYC09G075530
		SYP43 (ATTLG2C, SYNT5)		CRE12.G507450	PP1S224_112V6	SB03G002230	GRMZM2G051327	BRADI1G50610	LOC_OS06G02570	AT3G05710		PGSC0003DMP400042829	GLYMA20G38300	LJSGA_034364	CONTIG_57291_1	POPTR_0013S01240	GSVIVT01028068001
					PP1S29_85V6		GRMZM2G162544					PGSC0003DMP400042828	GLYMA10G29020		MEDTR1G083790	POPTR_0005S02070	GSVIVT01031201001
	LATE ENDOSOME/ VACUOLE	SYP22 (SGR3/ ATVAM3)		CRE01.G010700	PP1S53_120V6	SB03G009820	GRMZM2G017329	BRADI2G09120	LOC_OS01G15110	AT5G46860	SOLYC08G076540	PGSC0003DMP400046092	GLYMA01G01960	CHR4.CM0570.150	MEDTR8G066340	POPTR_0003S09400	GSVIVT01013100001
												PGSC0003DMP400026049	GLYMA16G13410			POPTR_0001S02100
												PGSC0003DMP400029309	GLYMA09G33950
												PGSC0003DMP400029308	GLYMA16G08200
		SYP21 (ATPEP12)	YOR036W							AT5G16830	SOLYC06G062360
		SYP23 (ATPLP)								AT4G17730	SOLYC11G066910
											SOLYC06G072760
											SOLYC08G005200
		SYP24 (PSEUDO)								AT1G32270
	CELL PLATE	KNOLLE (SYP111)	YMR183C	CRE13.G588550	PP1S161_112V6	SB02G003700	GRMZM2G330772	BRADI1G56720	LOC_OS03G52650	AT1G08560	SOLYC06G053760	PGSC0003DMP400028450	GLYMA16G26710		MEDTR5G012010	POPTR_0019S04620	GSVIVT01022480001
			YPL232W		PP1S496_4V6	SB01G008840	GRMZM2G100478	BRADI1G09440	LOC_OS07G07000	AT3G52400	SOLYC10G081580	PGSC0003DMP400048870	GLYMA02G07670		CONTIG_8472_1	POPTR_0013S05010	GSVIVT01035559001
							GRMZM2G702176			AT4G03330	SOLYC01G056810		GLYMA16G27050			POPTR_0019S05240
							GRMZM2G044527			AT3G03800	SOLYC01G109750
							GRMZM2G017593			AT5G08080	SOLYC07G052470
							GRMZM2G302509
							GRMZM2G131525
		SYP112								AT2G18260	SOLYC02G085090	PGSC0003DMP400006438	GLYMA11G07470	CHR2.CM0249.1480	MEDTR5G020670	POPTR_0005S12330	GSVIVT01018937001
													GLYMA01G37880			POPTR_0007S13070
	PM1	PEN1 (SYP121/ SYR1)								AT3G11820	SOLYC01G006950	PGSC0003DMP400036966	GLYMA02G35230	CHR5.CM0571.250	MEDTR1G056550	POPTR_0016S06910
											SOLYC10G081850	PGSC0003DMP400048899	GLYMA10G10210	CHR5.CM0571.240	MEDTR1G056560	POPTR_0006S21670
													GLYMA10G10200
													GLYMA02G35210
		SYP122 (SYNT4)	YMR183C	CRE13.G588550	PP1S161_112V6	SB02G003700	GRMZM2G330772	BRADI1G56720	LOC_OS03G52650	AT3G52400	SOLYC06G053760	PGSC0003DMP400028450	GLYMA16G26710		MEDTR5G012010	POPTR_0019S04620	GSVIVT01022480001
			YPL232W		PP1S496_4V6	SB01G008840	GRMZM2G100478	BRADI1G09440	LOC_OS07G07000	AT1G08560	SOLYC10G081580	PGSC0003DMP400048870	GLYMA02G07670		CONTIG_8472_1	POPTR_0013S05010	GSVIVT01035559001
							GRMZM2G702176			AT4G03330	SOLYC01G056810		GLYMA16G27050			POPTR_0019S05240
							GRMZM2G044527			AT3G03800	SOLYC01G109750
							GRMZM2G017593			AT5G08080	SOLYC07G052470
							GRMZM2G302509
							GRMZM2G131525
	PM2	SYP123	YMR183C	CRE13.G588550	PP1S161_112V6	SB02G003700	GRMZM2G330772	BRADI1G56720	LOC_OS03G52650	AT4G03330	SOLYC06G053760	PGSC0003DMP400028450	GLYMA16G26710		MEDTR5G012010	POPTR_0019S04620	GSVIVT01022480001
			YPL232W		PP1S496_4V6	SB01G008840	GRMZM2G100478	BRADI1G09440	LOC_OS07G07000	AT3G52400	SOLYC10G081580	PGSC0003DMP400048870	GLYMA02G07670		CONTIG_8472_1	POPTR_0013S05010	GSVIVT01035559001
							GRMZM2G702176			AT1G08560	SOLYC01G056810		GLYMA16G27050			POPTR_0019S05240
							GRMZM2G044527			AT3G03800	SOLYC01G109750
							GRMZM2G017593			AT5G08080	SOLYC07G052470
							GRMZM2G302509
							GRMZM2G131525
		SYP124	YMR183C		PP1S98_68V6	SB10G022930	GRMZM2G416733	BRADI1G37150	LOC_OS06G39050	AT1G61290	SOLYC12G005580	PGSC0003DMP400037559	GLYMA08G06290	CHR4.CM0432.360	MEDTR2G012270	POPTR_0004S03540	GSVIVT01006716001
					PP1S509_1V6		GRMZM2G095441					PGSC0003DMP400024301	GLYMA15G07360		MEDTR4G090900	POPTR_0011S04350
					PP1S73_233V6								GLYMA13G31960
					PP1S59_154V6
					PP1S16_111V6
					PP1S59_158V6
		SYP125	YPL232W		PP1S98_68V6	SB10G022930	GRMZM2G416733	BRADI1G37150	LOC_OS06G39050	AT1G11250		PGSC0003DMP400037559	GLYMA08G06290	CHR4.CM0432.360	MEDTR2G012270	POPTR_0004S03540	GSVIVT01006716001
					PP1S509_1V6		GRMZM2G095441					PGSC0003DMP400024301	GLYMA15G07360		MEDTR4G090900	POPTR_0011S04350
					PP1S73_233V6								GLYMA13G31960
					PP1S59_154V6
					PP1S16_111V6
					PP1S59_158V6
	PM3	SYP131	YMR183C	CRE13.G588550	PP1S161_112V6	SB02G003700	GRMZM2G330772	BRADI1G56720	LOC_OS07G07000	AT3G03800	SOLYC06G053760	PGSC0003DMP400048870	GLYMA16G27050		CONTIG_8472_1	POPTR_0019S05240	GSVIVT01022480001
					PP1S496_4V6		GRMZM2G044527
		SYP132	YPL232W	CRE13.G588550	PP1S161_112V6	SB02G003700	GRMZM2G330772	BRADI1G56720	LOC_OS03G52650	AT5G08080	SOLYC10G081580	PGSC0003DMP400028450	GLYMA16G27050		MEDTR5G012010	POPTR_0019S04620	GSVIVT01022480001
					PP1S496_4V6	SB01G008840	GRMZM2G100478	BRADI1G09440	LOC_OS07G07000	AT3G52400	SOLYC01G056810	PGSC0003DMP400048870	GLYMA02G07670		CONTIG_8472_1	POPTR_0013S05010	GSVIVT01035559001
							GRMZM2G702176			AT4G03330	SOLYC01G109750		GLYMA16G26710			POPTR_0019S05240
							GRMZM2G044527			AT1G08560	SOLYC07G052470
							GRMZM2G017593
							GRMZM2G302509
							GRMZM2G131525
Q-B SNARES	ER	SEC20	NF		PP1S54_272V6	SB01G016190	GRMZM2G300841	BRADI2G33020	LOC_OS02G44111	AT3G24315	SOLYC09G090860	PGSC0003DMP400002704	GLYMA15G13130	CHR3.CM0196.190	MEDTR2G028660	POPTR_0010S07540	GSVIVT01027934001
						SB04G009630	GRMZM2G139744					PGSC0003DMP400002703	GLYMA09G02230	CHR6.CM0066.340
	ER/GOLGI	MEMB12		CRE12.G554200	PP1S75_117V6	SB01G013020	GRMZM2G436429	BRADI1G13350	LOC_OS03G45260	AT5G50440		PGSC0003DMP400010863	GLYMA18G14390	LJSGA_026845	MEDTR5G090520		GSVIVT01029952001
					PP1S11_26V6							PGSC0003DMP400032835	GLYMA08G41710		CONTIG_53657_1
		MEMB11		CRE12.G554200	PP1S75_117V6	SB01G013020	GRMZM2G436429	BRADI1G13350	LOC_OS03G45260	AT2G36900	SOLYC07G047720	PGSC0003DMP400010863	GLYMA18G14390	LJSGA_026845	MEDTR5G090520		GSVIVT01029952001
					PP1S11_26V6							PGSC0003DMP400032835	GLYMA08G41710		CONTIG_53657_1
	GOLGI	GOS11			PP1S15_440V6	SB02G024720	GRMZM5G837058	BRADI4G30320	LOC_OS08G34140	AT1G15880	SOLYC06G065740	PGSC0003DMP400045280	GLYMA07G02870	LJSGA_022122	MEDTR4G006570	POPTR_0003S17920	GSVIVT01035904001
					PP1S409_48V6				LOC_OS09G24980				GLYMA08G23220	LJSGA_008678		POPTR_0001S14820
		GOS12	YHL031C	CRE06.G280900	PP1S227_94V6	SB04G002250	GRMZM2G157026	BRADI3G02630	LOC_OS02G03450	AT2G45200	SOLYC01G091020	PGSC0003DMP400045033	GLYMA01G33380	LJT34B08.40	CONTIG_54994_1	POPTR_0002S14610	GSVIVT01027649001
					PP1S46_192V6		GRMZM5G838961						GLYMA03G03490	LJSGA_085948		POPTR_0014S06230
	TGN/ VACUOLE	VTI11 (ZIG1/VTI1A)		CRE13.G577500	PP1S75_117V6	SB01G013020	GRMZM5G894156	BRADI2G47800	LOC_OS03G45260	AT5G39510	SOLYC07G047720	PGSC0003DMP400033895	GLYMA18G14390	LJSGA_050801	CONTIG_49496_1	POPTR_0004S11470	GSVIVT01007964001
				CRE12.G554200	PP1S2_32V6	SB03G032510	GRMZM2G436429	BRADI1G13350	LOC_OS01G51120	AT2G36900		PGSC0003DMP400032835	GLYMA06G21130	LJSGA_026845	MEDTR5G090520	POPTR_0017S12360	GSVIVT01029952001
					PP1S11_26V6		GRMZM2G111611	BRADI2G18180				PGSC0003DMP400010863	GLYMA19G03090		CONTIG_53657_1
					PP1S482_2V6								GLYMA13G05680		MEDTR6G012860
													GLYMA08G41710
		VTI12 (ZIP1/VTI1B)		CRE12.G554200	PP1S75_117V6	SB01G013020	GRMZM2G436429	BRADI1G13350	LOC_OS03G45260	AT1G26680	SOLYC08G006200	PGSC0003DMP400010863	GLYMA18G14390	LJSGA_026845	MEDTR5G090520		GSVIVT01029952001
					PP1S11_26V6				LOC_OS02G10420	AT2G24690	SOLYC08G006190	PGSC0003DMP400016859	GLYMA08G41710		CONTIG_53657_1
										AT4G31680	SOLYC08G006240	PGSC0003DMP400065826
										AT2G24650	SOLYC08G006280	PGSC0003DMP400016858
										AT4G31620		PGSC0003DMP400016862
										AT2G24645		PGSC0003DMP400016861
										AT4G31660		PGSC0003DMP400032835
										AT5G32460
										AT4G00260
										AT2G24700
										AT4G31640
										AT2G24696
										AT4G31650
										AT2G24681
										AT4G31615
										AT4G31690
										AT2G24680
										AT4G31610
										AT4G31630
										AT5G50440
		VTI13 (PSEUDO)	YMR197C							AT3G29100	SOLYC03G115760
		VTI14 (PSEUDO)		CRE13.G577500	PP1S2_32V6	SB03G032510	GRMZM5G894156	BRADI2G47800	LOC_OS01G51120	AT5G39630		PGSC0003DMP400033895	GLYMA06G21130	LJSGA_050801	CONTIG_49496_1	POPTR_0004S11470	GSVIVT01007964001
					PP1S482_2V6		GRMZM2G111611	BRADI2G18180		AT5G39510			GLYMA19G03090		MEDTR6G012860	POPTR_0017S12360
													GLYMA13G05680
	TGN/PM	NPSN11		CRE07.G342050		SB10G030120	GRMZM2G065105	BRADI1G35200	LOC_OS06G50120	AT2G35190	SOLYC08G077550	PGSC0003DMP400003320	GLYMA17G15990		CONTIG_74104_1	POPTR_0003S08330	GSVIVT01013276001
		NPSN12			PP1S105_191V6	SB01G034400	GRMZM2G330650	BRADI1G20080	LOC_OS03G25390	AT1G48240	SOLYC12G098950	PGSC0003DMP400008144	GLYMA13G18030	CHR6.LJT35D18.100	MEDTR4G123910	POPTR_0010S00430	GSVIVT01017683001
						SB02G040620	GRMZM2G000718	BRADI1G61510	LOC_OS07G44350				GLYMA17G04460
							GRMZM2G102903
		NPSN13			PP1S105_191V6	SB01G034400	GRMZM2G330650	BRADI1G20080	LOC_OS03G25390	AT3G17440		PGSC0003DMP400008144	GLYMA13G18030	CHR6.LJT35D18.100	MEDTR4G123910	POPTR_0010S00430	GSVIVT01017683001
						SB02G040620	GRMZM2G000718	BRADI1G61510	LOC_OS07G44350				GLYMA17G04460
							GRMZM2G102903
Q-C SNARES	ER	USE12			PP1S26_171V6	SB07G026070	GRMZM2G436319	BRADI3G41400	LOC_OS08G42110	AT3G55600		PGSC0003DMP400016935	GLYMA13G00360	CHR4.CM0244.940	AC235758_23	POPTR_0018S13360	GSVIVT01029263001
							GRMZM2G046244		LOC_OS08G42210				GLYMA14G03590				GSVIVT01025934001
																	GSVIVT01033604001
		USE11			PP1S26_171V6	SB07G026070	GRMZM2G436319	BRADI3G41400	LOC_OS08G42110	AT1G54110	SOLYC02G069380	PGSC0003DMP400016935	GLYMA13G00360	CHR4.CM0244.940	AC235758_23	POPTR_0018S13360	GSVIVT01029263001
							GRMZM2G046244		LOC_OS08G42210				GLYMA14G03590				GSVIVT01025934001
																	GSVIVT01033604001
	ER/GOLGI	BET11 (BS14A)		CRE03.G198100	PP1S355_56V6	SB04G037580	GRMZM2G101571	BRADI3G55710	LOC_OS02G57510	AT3G58170	SOLYC09G089630	PGSC0003DMP400054725	GLYMA13G18170	CHR1.CM0375.540	CONTIG_58439_1	POPTR_0005S24300	GSVIVT01028292001
					PP1S277_39V6			BRADI3G12540	LOC_OS08G44930			PGSC0003DMP400030156	GLYMA03G31790	CHR6.CM1613.160	CONTIG_74857_5	POPTR_0002S04240	GSVIVT01029089001
												PGSC0003DMP400019246	GLYMA20G21860			POPTR_0010S08490
												PGSC0003DMP400019245	GLYMA10G04020
		BET12 (BS14B)		CRE03.G198100	PP1S355_56V6	SB04G037580	GRMZM2G101571	BRADI3G55710	LOC_OS02G57510	AT4G14455	SOLYC06G008520	PGSC0003DMP400054725	GLYMA13G18170	CHR1.CM0375.540	CONTIG_58439_1	POPTR_0005S24300	GSVIVT01028292001
					PP1S277_39V6			BRADI3G12540	LOC_OS08G44930			PGSC0003DMP400030156	GLYMA03G31790	CHR6.CM1613.160	CONTIG_74857_5	POPTR_0002S04240	GSVIVT01029089001
												PGSC0003DMP400019246	GLYMA20G21860			POPTR_0010S08490
												PGSC0003DMP400019245	GLYMA10G04020
	GOLGI	SFT11	YKL006C-A	CRE09.G405600	PP1S87_56V6	SB02G037460	GRMZM2G063420	BRADI1G23590	LOC_OS07G38990	AT4G14600	SOLYC04G074940	PGSC0003DMP400041810	GLYMA02G37440	CHR1.CM0145.260	MEDTR5G065550	POPTR_0005S17550	GSVIVT01009122001
							GRMZM2G039622					PGSC0003DMP400003793	GLYMA14G35710			POPTR_0002S10280	GSVIVT01003618001
												PGSC0003DMP400041811	GLYMA06G10370
												PGSC0003DMP400041809
		SFT12		CRE09.G405600	PP1S87_56V6	SB02G037460	GRMZM2G063420	BRADI1G23590	LOC_OS07G38990	AT1G29060		PGSC0003DMP400041810	GLYMA02G37440	CHR1.CM0145.260	MEDTR5G065550	POPTR_0005S17550	GSVIVT01009122001
							GRMZM2G039622					PGSC0003DMP400003793	GLYMA14G35710			POPTR_0002S10280	GSVIVT01003618001
												PGSC0003DMP400041811	GLYMA06G10370
												PGSC0003DMP400041809
	TGN/ VACUOLE	SYP51	YGL212W	CRE17.G709350	PP1S2_172V6	SB06G030000	GRMZM2G115775	BRADI3G19690	LOC_OS02G02720	AT1G16240	SOLYC07G065030	PGSC0003DMP400038628	GLYMA18G10060	CHR2.CM0667.120	MEDTR3G055200	POPTR_0016S02990	GSVIVT01037735001
					PP1S232_54V6				LOC_OS08G17600			PGSC0003DMP400048827	GLYMA08G43480	CHR6.CM1514.330		POPTR_0006S03120
													GLYMA14G02120			POPTR_0016S03000
		SYP52		CRE17.G709350	PP1S2_172V6	SB06G030000	GRMZM2G115775	BRADI3G19690	LOC_OS02G02720	AT1G79590	SOLYC10G081060	PGSC0003DMP400038628	GLYMA18G10060	CHR2.CM0667.120	MEDTR3G055200	POPTR_0016S02990	GSVIVT01037735001
					PP1S232_54V6				LOC_OS08G17600			PGSC0003DMP400048827	GLYMA08G43480	CHR6.CM1514.330		POPTR_0006S03120
													GLYMA14G02120			POPTR_0016S03000
	TGN /ENDO	SYP61 (OSM1)	YDR468C							AT1G28490	SOLYC12G089150		GLYMA14G02650
											SOLYC10G081060
											SOLYC12G014550
	PM	SYP71			PP1S35_8V6	SB08G018540	GRMZM2G007146	BRADI4G04030	LOC_OS12G37939	AT3G09470	SOLYC09G010470	PGSC0003DMP400015701	GLYMA03G32940	CHR1.CM2079.140	MEDTR7G099890	POPTR_0006S08390	GSVIVT01025523001
								BRADI4G04310					GLYMA19G35650	CHR1.CM2079.170	MEDTR7G099870
														CHR1.CM2079.120	MEDTR7G099910
														CHR1.CM2079.150
		SYP73								AT3G61450
		SYP72								AT3G45280
Q-B+C SNARES	PM	SNAP33			PP1S171_52V6	SB02G010100	GRMZM2G153683	BRADI3G11220	LOC_OS02G24080	AT5G61210	SOLYC03G115470	PGSC0003DMP400042481	GLYMA17G08450	CHR4.CM0087.910	CONTIG_55142_3	POPTR_0012S06830	GSVIVT01012200001
					PP1S237_9V6	SB04G021560	GRMZM2G126922	BRADI1G22572	LOC_OS02G32740		SOLYC06G069570		GLYMA05G00640	LJSGA_066710		POPTR_0015S03450
								BRADI3G44790
		SNAP30								AT1G13890			GLYMA01G06860		MEDTR5G043850	POPTR_0010S16780
													GLYMA02G12820			POPTR_0008S09330
		SNAP29								AT5G07880
R-SNARES	ER/GOLGI	SEC22	YLR268W	CRE12.G554700	PP1S74_221V6	SB01G005550	GRMZM2G120596	BRADI1G06110	LOC_OS03G57760	AT1G11890	SOLYC12G049420	PGSC0003DMP400007774	GLYMA07G04740	CHR3.CM0416.620	MEDTR8G022210	POPTR_0003S06750	GSVIVT01016709001
					PP1S52_70V6			BRADI2G08010	LOC_OS06G09850		SOLYC03G122090	PGSC0003DMP400008710	GLYMA16G01330			POPTR_0001S16590
											SOLYC06G063030
	GOLGI/ VAC	YKT62								AT5G58180
		YKT61	YKL196C	CRE17.G728150	PP1S197_20V6	SB03G040890	GRMZM2G387076	BRADI2G61657	LOC_OS01G64650	AT5G58060	SOLYC07G005200	PGSC0003DMP400005768	GLYMA13G19950	CHR6.CM0037.840	CONTIG_165722_1	POPTR_0006S20190	GSVIVT01031355001
					PP1S54_197V6	SB03G046850	GRMZM2G168519	BRADI2G56020	LOC_OS01G73300				GLYMA09G13840		CONTIG_168725_1	POPTR_0018S11900	GSVIVT01003730001
							GRMZM2G178244
	TGN/VAC	VAMP714	YAL030W	CRE13.G596900	PP1S231_34V6	SB01G046130	GRMZM2G149843	BRADI1G73990	LOC_OS10G06540	AT5G22360	SOLYC02G069150	PGSC0003DMP400034983	GLYMA15G13220	CHR3.CM0164.260	MEDTR7G058900	POPTR_0015S15690	GSVIVT01028579001
				CRE04.G225900	PP1S219_102V6	SB07G000290	GRMZM2G008919	BRADI3G12970	LOC_OS07G09600	AT2G25340	SOLYC06G074250	PGSC0003DMP400051659	GLYMA20G02720	CHR6.CM0553.210	MEDTR4G083490	POPTR_0001S14430	GSVIVT01012100001
					PP1S52_233V6	SB02G005730	GRMZM2G075588	BRADI1G05030	LOC_OS03G06960	AT3G24890		PGSC0003DMP400018261	GLYMA12G09680		MEDTR4G022570	POPTR_0009S02410	GSVIVT01036089001
					PP1S115_125V6		GRMZM2G037912	BRADI1G54680	LOC_OS03G58840	AT1G04750		PGSC0003DMP400010425	GLYMA11G18760		CONTIG_75314_1	POPTR_0003S17620	GSVIVT01000524001
					PP1S391_60V6					AT2G33110		PGSC0003DMP400004229	GLYMA09G02310			POPTR_0012S12000
										AT2G33120			GLYMA10G24430			POPTR_0001S22670
													GLYMA07G34900
													GLYMA20G18860
													GLYMA18G38010
													GLYMA08G47040
		VAMP713				SB10G005060	GRMZM5G846196	BRADI1G47940	LOC_OS06G07780	AT5G11150	SOLYC12G098180	PGSC0003DMP400045354	GLYMA02G44760	CHR2.CM0308.520	MEDTR5G089370	POPTR_0006S27230	GSVIVT01035876001
												PGSC0003DMP400045355	GLYMA14G03970			POPTR_0018S01900
		VAMP712								AT2G25340	SOLYC09G091610
		VAMP711	YOR327C			SB10G005060	GRMZM5G846196	BRADI1G47940	LOC_OS06G07780	AT4G32150	SOLYC06G065950	PGSC0003DMP400045354	GLYMA02G44760	CHR2.CM0308.520	MEDTR5G089370	POPTR_0006S27230	GSVIVT01035876001
												PGSC0003DMP400045355	GLYMA14G03970			POPTR_0018S01900
	TGN/PM1	VAMP726	YOR327C	CRE04.G225900	PP1S219_102V6	SB01G046130	GRMZM2G008919	BRADI1G73990	LOC_OS07G09600	AT1G04760	SOLYC06G074250	PGSC0003DMP400018261	GLYMA15G13220	CHR6.CM0553.210	MEDTR4G083490	POPTR_0003S17620	GSVIVT01028579001
					PP1S391_60V6	SB02G005730	GRMZM2G037912	BRADI1G05030	LOC_OS03G06960			PGSC0003DMP400034983	GLYMA20G02720		MEDTR4G022570	POPTR_0015S15690	GSVIVT01012100001
							GRMZM2G075588	BRADI1G54680	LOC_OS03G58840			PGSC0003DMP400004229	GLYMA09G02310		MEDTR7G058900	POPTR_0012S12000	GSVIVT01000524001
													GLYMA10G24430			POPTR_0001S14430
													GLYMA07G34900
													GLYMA20G18860
													GLYMA18G38010
													GLYMA08G47040
		VAMP725		CRE04.G225900	PP1S219_102V6	SB01G046130	GRMZM2G008919	BRADI1G73990	LOC_OS07G09600	AT2G32670	SOLYC12G098180	PGSC0003DMP400018261	GLYMA15G13220	CHR6.CM0553.210	MEDTR4G083490	POPTR_0003S17620	GSVIVT01028579001
					PP1S391_60V6	SB02G005730	GRMZM2G037912	BRADI1G05030	LOC_OS03G06960			PGSC0003DMP400034983	GLYMA20G02720		MEDTR4G022570	POPTR_0015S15690	GSVIVT01012100001
							GRMZM2G075588	BRADI1G54680	LOC_OS03G58840			PGSC0003DMP400004229	GLYMA09G02310		MEDTR7G058900	POPTR_0012S12000	GSVIVT01000524001
													GLYMA10G24430			POPTR_0001S14430
													GLYMA07G34900
													GLYMA20G18860
													GLYMA18G38010
													GLYMA08G47040
		VAMP722		CRE04.G225900	PP1S219_102V6	SB01G046130	GRMZM2G008919	BRADI1G73990	LOC_OS07G09600	AT2G33120	SOLYC02G069150	PGSC0003DMP400018261	GLYMA15G13220	CHR6.CM0553.210	MEDTR4G083490	POPTR_0003S17620	GSVIVT01028579001
					PP1S391_60V6	SB02G005730	GRMZM2G037912	BRADI1G05030	LOC_OS03G06960			PGSC0003DMP400034983	GLYMA20G02720		MEDTR4G022570	POPTR_0015S15690	GSVIVT01012100001
							GRMZM2G075588	BRADI1G54680	LOC_OS03G58840			PGSC0003DMP400004229	GLYMA09G02310		MEDTR7G058900	POPTR_0012S12000	GSVIVT01000524001
													GLYMA10G24430			POPTR_0001S14430
													GLYMA07G34900
													GLYMA20G18860
													GLYMA18G38010
													GLYMA08G47040
		VAMP723								AT2G33110	SOLYC09G091610
		VAMP721	YAL030W							AT1G04740	SOLYC09G061620
		VAMP728 (PSEUDO)		CRE13.G596900	PP1S231_34V6	SB10G005060	GRMZM2G008919	BRADI1G73990	LOC_OS10G06540	AT3G24890	SOLYC06G083530	PGSC0003DMP400045354	GLYMA02G44760	CHR6.CM0553.210	MEDTR5G089370	POPTR_0006S27230	GSVIVT01035876001
				CRE04.G225900	PP1S219_102V6	SB01G046130	GRMZM2G037912	BRADI3G12970	LOC_OS06G07780	AT1G04760		PGSC0003DMP400045355	GLYMA14G03970	CHR3.CM0164.260	CONTIG_75314_1	POPTR_0015S15690	GSVIVT01000524001
					PP1S52_233V6	SB07G000290	GRMZM2G075588	BRADI1G05030	LOC_OS07G09600	AT2G32670		PGSC0003DMP400034983	GLYMA15G13220	CHR2.CM0308.520	MEDTR4G083490	POPTR_0001S14430	GSVIVT01012100001
					PP1S115_125V6	SB02G005730	GRMZM5G846196	BRADI1G47940	LOC_OS03G06960	AT2G33120		PGSC0003DMP400051659	GLYMA20G02720		MEDTR4G022570	POPTR_0009S02410	GSVIVT01036089001
					PP1S391_60V6		GRMZM2G149843	BRADI1G54680	LOC_OS03G58840	AT5G22360		PGSC0003DMP400010425	GLYMA12G09680		MEDTR7G058900	POPTR_0018S01900	GSVIVT01028579001
										AT1G04750		PGSC0003DMP400004229	GLYMA11G18760			POPTR_0003S17620
										AT2G33110		PGSC0003DMP400018261	GLYMA09G02310			POPTR_0012S12000
										AT5G11150			GLYMA10G24430			POPTR_0001S22670
													GLYMA07G34900
													GLYMA20G18860
													GLYMA18G38010
													GLYMA08G47040
	TGN/PM2	VAMP724				SB02G007620	GRMZM2G130052	BRADI1G53340	LOC_OS07G14540	AT4G15780	SOLYC01G066940	PGSC0003DMP400020050	GLYMA17G02870			POPTR_0034S00330	GSVIVT01017751001
												PGSC0003DMP400020049	GLYMA07G37760
													GLYMA15G15760
													GLYMA09G05070
	TGN/PM3	VAMP727				SB07G024140	GRMZM2G167836	BRADI3G42850	LOC_OS08G44430	AT3G54300	SOLYC11G006780	PGSC0003DMP400041427	GLYMA10G42480		AC233577_38	POPTR_0008S02030	GSVIVT01010710001
													GLYMA20G24540			POPTR_0010S24630
	PM	TYN11 (TOMOSYN)	YBL106C	CRE12.G558250	PP1S65_64V6	SB02G043970	GRMZM2G434696	BRADI1G16590	LOC_OS07G49300	AT5G05570	SOLYC06G051390	PGSC0003DMP400007909	GLYMA02G42480	CHR2.CM0002.170	CONTIG_51249_1	POPTR_0008S06970	GSVIVT01011173001
					PP1S147_27V6							PGSC0003DMP400014853			MEDTR5G082840	POPTR_0016S12520	GSVIVT01032802001
					PP1S21_109V6							PGSC0003DMP400014852				POPTR_0010S19500
		TYN12	YPR032W			SB06G025450	GRMZM2G176647	BRADI5G18470	LOC_OS04G47700	AT4G35560	SOLYC06G051380	PGSC0003DMP400002733	GLYMA16G22050		CONTIG_62916_1	POPTR_0005S10460	GSVIVT01026640001
											SOLYC09G005600	PGSC0003DMP400002734	GLYMA09G33060		MEDTR5G024210
											SOLYC02G082690		GLYMA11G09120
DISSAMBELY UNIT		SEC18	YBR080C	CRE10.G461250	PP1S245_16V6	SB01G014140	GRMZM2G587327	BRADI2G19570	LOC_OS05G44310	AT4G04910	SOLYC01G104920	PGSC0003DMP400051809	GLYMA13G24850	CHR4.CM0432.1400	CONTIG_59514_1	POPTR_0004S04380	GSVIVT01014341001
					PP1S336_26V6		GRMZM2G398755					PGSC0003DMP400051810	GLYMA07G31570		AC233659_1	POPTR_0011S05260
		SEC17	YBL050W	CRE02.G099150	PP1S196_43V6	SB07G018430	GRMZM2G098496	BRADI3G19810	LOC_OS08G18110	AT3G56190	SOLYC06G050770	PGSC0003DMP400031223	GLYMA11G35820	CHR2.CM1032.170	MEDTR3G072080	POPTR_0008S07530	GSVIVT01032725001
					PP1S12_357V6					AT3G56450	SOLYC05G052310	PGSC0003DMP400020656	GLYMA02G42820	LJT42E21.30	MEDTR5G083750	POPTR_0010S18920	GSVIVT01030239001
					PP1S3_335V6								GLYMA18G02590			POPTR_0016S13760
													GLYMA14G05920
