# Supplementary material for: The Complexity of Vesicle Transport Factors in Plants Examined by Orthology Search
Source: PLoS One. 2014 May 20;9(5):e97745. doi: 10.1371/journal.pone.0097745 (PMC4028247; doi:10.1371/journal.pone.0097745)
Supplement: Table S20 — ’Core-set’ of plant orthologues for vesicle transport factors. (XLSX) [file pone.0097745.s022.xlsx]

## Sheet: Sheet1
Table S20. Shown are the vesicle transport families and complexes (column 1 and 2) and the factor invovled or predicted to be invovled in the vesicular transport (column 3). The 14 plant species are sorted concenring their taxonomy in algae, moss, monocots and dicots (columns 4-17). For each vesicular transport factor it was differ between: at least one orthologue of a species was detected (yes) …
COP-II		Factor	algae	moss	Monocots				Dicots
			C.reinhardtii	P.patens	S.bicolor	Z.mays	B.distachyon	O.sativa	Arabidopsis	Tomato	Potato	G.Max	L.japonicus	M.truncatula	P.trichocarpa	V.vinifera
COATOMER	CAGE	SEC13	yes	yes	yes	yes	yes	yes	yes	yes	yes	yes	yes	yes	yes	yes
		SEC31	yes	yes	yes	yes	yes	yes	yes	yes	yes	yes	yes	yes	yes	yes
	CARGO SELECT	SEC23	yes	yes	yes	yes	yes	yes	yes	yes	yes	yes	yes	yes	yes	yes
		SEC24	yes	yes	yes	yes	yes	yes	yes	yes	yes	yes	yes	yes	yes	yes
GEF		SED4	yes	yes	yes	yes	yes	yes	yes	yes	yes	yes	yes	yes	yes	yes
		SEC12	yes	yes	yes	yes	yes	yes	yes	yes	yes	yes	yes	yes	yes	yes
GTPase		SAR1-LIKE	yes	yes	yes	yes	yes	yes	yes	yes	yes	yes	yes	yes	yes	yes
MISC.		SEC16	no	yes	yes	yes	yes	yes	yes	yes	yes	yes	yes	yes	yes	yes
COP-I		Factor	algae	moss	Monocots				Dicots
			C.reinhardtii	P.patens	S.bicolor	Z.mays	B.distachyon	O.sativa	Arabidopsis	Tomato	Potato	G.Max	L.japonicus	M.truncatula	P.trichocarpa	V.vinifera
COATOMER	B-COP	α (RET1P)	yes	yes	yes	yes	yes	yes	yes	yes	yes	yes	yes	yes	yes	yes
		β' (SEC27P)	yes	yes	yes	yes	yes	yes	yes	yes	yes	yes	yes	yes	yes	yes
		ε (SEC28P)	yes	yes	yes	yes	yes	yes	yes	yes	yes	yes	yes	yes	yes	yes
	F-COP	Υ (SEC21P)	yes	yes	yes	yes	yes	yes	yes	yes	yes	yes	yes	yes	yes	yes
		δ (RET2P)	yes	yes	yes	yes	yes	yes	yes	yes	yes	yes	yes	yes	yes	yes
		β (SEC26P)	yes	yes	yes	yes	yes	yes	yes	yes	yes	yes	yes	yes	yes	yes
		ζ (RET3P)	yes	yes	yes	yes	yes	yes	yes	yes	yes	yes	yes	yes	yes	yes
GEF		SEC7-TYPE	yes	yes	yes	yes	yes	yes	yes	yes	yes	yes	yes	yes	yes	yes
		GNOM-TYPE	yes	yes	yes	yes	yes	yes	yes	yes	yes	yes	yes	yes	yes	yes
GTPase	ARF	ARF1A	yes	yes	yes	yes	yes	yes	yes	yes	yes	yes	yes	yes	yes	yes
		ARF1B	yes	yes	yes	yes	yes	yes	yes	yes	yes	yes	yes	yes	yes	yes
		ARF1C	yes	yes	yes	yes	yes	yes	yes	yes	yes	yes	yes	yes	yes	yes
		ARF1D	no	no	no	no	no	no	yes	no	no	no	no	no	no	no
	ARF-LIKE	ARLA	yes	yes	yes	yes	yes	yes	yes	yes	yes	yes	yes	yes	yes	yes
		ARLB	yes	yes	yes	yes	yes	yes	yes	yes	yes	yes	yes	yes	yes	yes
		ARLC	yes	yes	yes	yes	yes	yes	yes	yes	yes	yes	yes	yes	yes	yes
CCVs		Factor	algae	moss	Monocots				Dicots
			C.reinhardtii	P.patens	S.bicolor	Z.mays	B.distachyon	O.sativa	Arabidopsis	Tomato	Potato	G.Max	L.japonicus	M.truncatula	P.trichocarpa	V.vinifera
Triskelion		LIGHT CHAIN	no	yes	no	no	no	no	yes	yes	no	yes	yes	no	yes	yes
		HEAVY CHAIN	yes	yes	yes	yes	yes	yes	yes	yes	no	yes	yes	yes	yes	yes
Cargo-selective	AP1	ϒ	yes	yes	yes	yes	yes	yes	yes	yes	yes	yes	yes	yes	yes	yes
		β1 & β2'	yes	yes	yes	yes	yes	yes	yes	yes	yes	yes	yes	yes	yes	yes
		μ1	yes	yes	yes	yes	yes	yes	yes	yes	yes	yes	yes	yes	yes	yes
		σ1	yes	yes	yes	yes	yes	yes	yes	yes	yes	yes	yes	yes	yes	yes
	AP2	α	yes	yes	yes	yes	yes	yes	yes	yes	no	yes	yes	yes	yes	yes
		μ2	yes	yes	yes	yes	yes	yes	yes	yes	yes	yes	yes	yes	yes	yes
		Υ2	yes	yes	yes	yes	yes	yes	yes	yes	yes	yes	no	yes	yes	yes
	AP3	δ	no	yes	yes	yes	yes	yes	yes	yes	yes	yes	yes	yes	yes	yes
		β3	no	yes	yes	yes	yes	yes	yes	yes	yes	yes	yes	yes	yes	yes
		σ3	no	yes	yes	yes	yes	yes	yes	yes	yes	yes	yes	yes	yes	yes
		μ3	no	yes	yes	yes	yes	yes	yes	yes	yes	yes	yes	yes	yes	yes
	AP4	β4	yes	yes	yes	yes	yes	yes	yes	yes	yes	yes	yes	yes	yes	yes
		σ4	yes	yes	yes	yes	yes	yes	yes	yes	yes	yes	yes	yes	yes	yes
		ε	yes	yes	yes	yes	yes	yes	yes	yes	yes	yes	yes	yes	yes	yes
		μ4	yes	yes	yes	yes	yes	yes	yes	yes	yes	yes	yes	yes	yes	yes
Retromer-ESCRT		Factor	algae	moss	Monocots				Dicots
			C.reinhardtii	P.patens	S.bicolor	Z.mays	B.distachyon	O.sativa	Arabidopsis	Tomato	Potato	G.Max	L.japonicus	M.truncatula	P.trichocarpa	V.vinifera
COATOMER	PIP3P	VPS5/SNX	yes	yes	yes	yes	yes	yes	yes	yes	yes	yes	yes	yes	yes	yes
	CARGO-RECOGNITION	VPS26	yes	yes	yes	yes	yes	yes	yes	yes	no	yes	no	yes	yes	yes
		VPS29	yes	yes	yes	yes	yes	yes	yes	yes	yes	yes	yes	yes	yes	yes
		VPS35	yes	yes	yes	yes	yes	yes	yes	yes	yes	yes	yes	yes	yes	yes
ESCRT-COMPLEX	ESCRT-1	VPS23	yes	yes	yes	yes	yes	yes	yes	yes	yes	yes	yes	yes	yes	yes
		VPS28	yes	yes	yes	yes	yes	yes	yes	yes	yes	yes	yes	yes	yes	yes
		VPS37	yes	yes	yes	yes	yes	yes	yes	yes	yes	yes	yes	yes	yes	yes
	ESCRT-II	VPS22	yes	yes	yes	yes	yes	yes	yes	yes	yes	yes	no	yes	yes	yes
		VPS25	yes	yes	yes	yes	yes	yes	yes	yes	yes	yes	yes	yes	yes	yes
		VPS36	yes	yes	yes	yes	yes	yes	yes	yes	yes	yes	yes	yes	yes	yes
	ESCRT-III	VPS2	yes	yes	yes	yes	yes	yes	yes	yes	yes	yes	yes	yes	yes	yes
		VPS20	yes	yes	yes	yes	yes	yes	yes	yes	no	yes	yes	yes	yes	yes
		SNF7A	yes	yes	yes	yes	yes	yes	yes	no	no	yes	yes	yes	yes	yes
		SNF7B	yes	yes	yes	yes	yes	yes	yes	yes	yes	yes	yes	yes	yes	yes
		SNF7C	yes	yes	yes	yes	yes	yes	yes	yes	yes	yes	yes	yes	yes	yes
		VPS24	yes	yes	yes	yes	yes	yes	yes	yes	yes	yes	yes	yes	yes	yes
		DID2	yes	yes	yes	yes	yes	yes	yes	yes	yes	yes	yes	yes	yes	yes
	MISC.	VPS31/BRO1	yes	yes	yes	yes	yes	yes	yes	yes	yes	yes	yes	yes	yes	yes
		HRS/VPS27	no	yes	yes	yes	yes	yes	yes	yes	yes	no	yes	yes	yes	yes
		VPS4	yes	yes	yes	yes	yes	yes	yes	yes	yes	yes	yes	yes	yes	yes
RAB-GTPase		Factor	algae	moss	Monocots				Dicots
			C.reinhardtii	P.patens	S.bicolor	Z.mays	B.distachyon	O.sativa	Arabidopsis	Tomato	Potato	G.Max	L.japonicus	M.truncatula	P.trichocarpa	V.vinifera
RAB A GROUP		RABA1A	yes	yes	yes	yes	yes	yes	yes	yes	yes	yes	yes	yes	yes	yes
		RABA1B
		RABA1C
		RABA1D
		RABA1E
		RABA1G
		RABA1H
		RABA1I
		RABA2A
		RABA2B
		RABA1F	no	no	yes	yes	yes	yes	yes	yes	yes	yes	yes	yes	yes	yes
		RABA2C	no	no	no	no	no	no	yes	yes	no	no	no	no	no	no
		RABA2D
		RABA3	no	no	yes	yes	yes	yes	yes	yes	yes	yes	yes	yes	yes	yes
		RABA4A	no	no	yes	yes	yes	yes	yes	yes	yes	yes	no	yes	yes	yes
		RABA4B	no	no	no	no	no	no	yes	no	no	no	no	no	no	no
		RABA4C	no	yes	yes	yes	yes	yes	yes	yes	yes	yes	yes	yes	yes	yes
		RABA4D
		RABA4E	no	no	no	no	no	no	yes	no	no	no	no	no	no	no
		RABA5A	no	no	yes	yes	yes	yes	yes	yes	yes	yes	no	yes	yes	no
		RABA5B	no	no	no	no	no	no	yes	yes	yes	no	no	no	no	no
		RABA5C	no	yes	yes	yes	yes	yes	yes	yes	yes	yes	yes	yes	yes	yes
		RABA5D
		RABA5E
		RABA6A	no	no	no	no	no	no	yes	yes	yes	yes	yes	yes	yes	yes
		RABA6B
RAB B		RABB1A	yes	yes	yes	yes	yes	yes	yes	yes	yes	yes	yes	yes	yes	yes
		RABB1B
		RABB1C
RABC		RABC1	yes	yes	yes	yes	yes	no	yes	yes	yes	yes	yes	yes	yes	yes
		RABC2A	no	no	yes	yes	yes	yes	yes	yes	yes	yes	yes	yes	yes	yes
		RABC2B	no	no	no	no	no	no	yes	no	no	no	no	no	no	no
RAB D		RABD1	no	no	yes	yes	yes	yes	yes	yes	yes	yes	no	yes	yes	yes
		RABD2A	yes	yes	yes	yes	yes	yes	yes	yes	yes	yes	yes	yes	yes	yes
		RABD2B
		RABD2C
RAB E		RABE1A	yes	yes	yes	yes	yes	yes	yes	yes	yes	yes	yes	yes	yes	yes
		RABE1C
		RABE1D
		RABE1E
		RABE1B	no	yes	yes	yes	yes	yes	yes	yes	yes	yes	no	yes	yes	no
RAB F		RABF2A	yes	yes	yes	yes	yes	yes	yes	yes	yes	yes	yes	yes	yes	yes
		RABF2B
		RABF1
RAB G		RABG1	no	no	no	no	no	no	yes	no	no	no	no	no	no	no
		RABG2	yes	yes	yes	yes	yes	yes	yes	yes	yes	yes	yes	yes	yes	yes
		RABG3A
		RABG3B
		RABG3C
		RABG3D
		RABG3E
		RABG3F
RAB H		RABH1D	yes	yes	yes	yes	yes	yes	yes	yes	yes	yes	yes	yes	yes	yes
		RABH1E
		RABH1A
		RABH1C
		RABH1B
OTHER SMALL GTPASES		ARF1-LIKE2	yes	yes	yes	yes	yes	yes	yes	yes	yes	yes	no	yes	yes	yes
		ARL8-LIKE	yes	yes	yes	yes	yes	yes	yes	yes	yes	yes	yes	yes	yes	yes
		ARFRP1-LIKE	yes	yes	yes	yes	yes	yes	yes	yes	yes	yes	yes	yes	yes	yes
		ARL5-LIKE	yes	yes	yes	yes	yes	yes	yes	yes	yes	yes	yes	yes	yes	yes
		ARL2-LIKE	yes	yes	yes	yes	yes	yes	yes	yes	yes	yes	yes	yes	yes	yes
SM-FAMILY PROTEINS	PM	SEC1A	yes	yes	yes	yes	yes	yes	yes	yes	yes	yes	yes	yes	yes	yes
		SEC1B
		KEULLE	no	no	no	no	no	no	yes	no	no	no	no	no	no	no
	TGN	VPS45	yes	yes	yes	yes	yes	yes	yes	yes	no	yes	no	yes	yes	yes
	LE/ VAC	SLY1	yes	yes	yes	yes	yes	yes	yes	yes	yes	yes	yes	yes	yes	yes
	ER-GOLGI	VPS33	yes	yes	yes	yes	yes	yes	yes	yes	yes	yes	yes	yes	yes	yes
Tethering Factors		Factor	algae	moss	Monocots				Dicots
			C.reinhardtii	P.patens	S.bicolor	Z.mays	B.distachyon	O.sativa	Arabidopsis	Tomato	Potato	G.Max	L.japonicus	M.truncatula	P.trichocarpa	V.vinifera
coiled coils		USO1	no	yes	yes	yes	yes	yes	yes	yes	yes	yes	yes	yes	yes	yes
		COY1	no	yes	yes	yes	yes	yes	yes	yes	yes	yes	yes	yes	yes	yes
		RUD3	no	no	no	no	no	no	no	no	no	no	no	no	no	no
		IMH1	no	no	no	no	no	no	no	no	no	no	no	no	no	no
HOPS (MTC)		VPS16	yes	yes	yes	yes	yes	yes	yes	yes	yes	yes	yes	yes	yes	yes
		VPS11	yes	yes	yes	yes	yes	yes	yes	yes	yes	yes	yes	yes	yes	yes
		VPS18	yes	yes	yes	yes	yes	yes	yes	yes	yes	yes	yes	yes	yes	yes
		VPS33	yes	yes	yes	yes	yes	yes	yes	yes	yes	yes	yes	yes	yes	yes
		VPS39	no	yes	yes	yes	yes	yes	yes	yes	yes	yes	yes	yes	yes	yes
		VPS41	yes	yes	yes	yes	yes	yes	yes	yes	no	yes	yes	yes	yes	yes
CORVET (MTC)		VPS8	no	yes	yes	yes	yes	yes	yes	yes	no	yes	yes	yes	yes	yes
		VPS3	no	no	no	no	no	no	no	no	no	no	no	no	no	no
CATCHR FAMILY	EXOCYST (MTC)	SEC3	no	no	no	no	no	no	no	no	no	no	no	no	no	no
		SEC5	no	yes	yes	yes	yes	yes	yes	yes	yes	yes	yes	yes	yes	yes
		SEC6	yes	yes	yes	yes	yes	yes	yes	yes	no	yes	yes	yes	yes	yes
		SEC8	no	no	no	no	no	no	no	no	no	no	no	no	no	no
		SEC10	yes	yes	yes	yes	yes	yes	yes	yes	yes	yes	yes	yes	yes	yes
		SEC15	yes	yes	yes	yes	yes	yes	yes	yes	yes	yes	yes	yes	yes	yes
		EXO70	no	yes	yes	yes	yes	yes	yes	yes	yes	yes	yes	yes	yes	yes
		EXO84	no	no	no	no	no	no	no	no	no	no	no	no	no	no
	DSL1 COMPLEX	DSL1	no	no	no	no	no	no	no	no	no	no	no	no	no	no
		SEC39	no	no	no	no	no	no	no	no	no	no	no	no	no	no
		TIP20	no	no	yes	yes	yes	yes	yes	no	no	yes	yes	yes	yes	no
	COG COMPLEX (MTC)	COG6	yes	yes	yes	yes	yes	yes	yes	yes	yes	yes	yes	yes	yes	yes
		COG5	yes	yes	yes	yes	yes	yes	yes	yes	yes	yes	yes	yes	yes	yes
		COG4	no	no	yes	yes	yes	yes	yes	yes	yes	yes	yes	yes	yes	yes
		COG1	no	yes	yes	yes	yes	yes	yes	yes	yes	yes	yes	yes	yes	yes
		COG8	no	no	no	no	no	no	no	no	no	no	no	no	no	no
		COG3	yes	yes	yes	yes	yes	yes	yes	yes	yes	yes	yes	yes	yes	yes
		COG7	no	no	no	no	no	no	no	no	no	no	no	no	no	no
		COG2	yes	yes	yes	yes	yes	yes	yes	yes	yes	yes	yes	yes	yes	yes
	GARP COMPLEX (MTC)	VPS52	yes	yes	yes	yes	yes	yes	yes	yes	no	yes	yes	yes	yes	yes
		VPS53	yes	yes	yes	yes	yes	yes	yes	yes	yes	yes	yes	yes	yes	yes
		VPS51	no	no	no	no	no	no	no	no	no	no	no	no	no	no
		VPS54	no	no	no	yes	no	no	no	yes	no	yes	no	yes	no	no
TRAPP1		BET5	yes	yes	yes	yes	yes	yes	yes	yes	yes	yes	yes	yes	yes	yes
		BET3	yes	yes	yes	yes	yes	yes	yes	yes	yes	yes	yes	yes	yes	yes
		TRS85	no	no	no	no	no	no	no	no	no	no	no	no	no	no
		TRS31	yes	yes	yes	yes	yes	yes	yes	yes	yes	yes	yes	yes	yes	yes
		TRS20	yes	yes	yes	yes	yes	yes	yes	yes	yes	yes	yes	yes	yes	yes
		TRS23	yes	yes	yes	yes	yes	yes	yes	yes	yes	yes	yes	yes	yes	yes
		TRS33	yes	yes	yes	yes	yes	yes	yes	yes	yes	yes	yes	yes	yes	yes
ADDITIONAL TRAPPII COMPONENTS		TRS120	no	no	no	no	no	no	no	no	no	no	no	no	no	no
		TRS130	no	no	no	no	no	no	no	no	no	no	no	no	no	no
		TRS65	no	no	no	no	no	no	no	no	no	no	no	no	no	no
SNARES		Factor	algae	moss	Monocots				Dicots
			C.reinhardtii	P.patens	S.bicolor	Z.mays	B.distachyon	O.sativa	Arabidopsis	Tomato	Potato	G.Max	L.japonicus	M.truncatula	P.trichocarpa	V.vinifera
Q-A SNARES	ER	SYP81	yes	yes	yes	yes	yes	yes	yes	yes	yes	yes	yes	yes	yes	yes
	GOLGI	SYP31 (ATSED5)	no	no	no	no	no	no	yes	yes	yes	yes	yes	yes	yes	yes
		SYP32	yes	yes	yes	yes	yes	yes	yes	yes	yes	yes	yes	yes	yes	yes
	TGN	SYP41 (ATTLG2A)	yes	yes	yes	yes	yes	yes	yes	yes	yes	yes	yes	yes	yes	yes
		SYP42 (ATTLG2B)	no	no	no	no	no	no	yes	yes	no	no	no	no	no	no
		SYP43 (ATTLG2C, SYNT5)	yes	yes	yes	yes	yes	yes	yes	no	yes	yes	yes	yes	yes	yes
	LATE ENDOSOME/ VACUOLE	SYP22 (SGR3/ ATVAM3)	yes	yes	yes	yes	yes	yes	yes	yes	yes	yes	yes	yes	yes	yes
		SYP21 (ATPEP12)	no	no	no	no	no	no	yes	yes	no	no	no	no	no	no
		SYP23 (ATPLP)	no	no	no	no	no	no	yes	yes	no	no	no	no	no	no
		SYP24 (PSEUDO)	no	no	no	no	no	no	yes	no	no	no	no	no	no	no
	CELL PLATE	KNOLLE (SYP111)	yes	yes	yes	yes	yes	yes	yes	yes	yes	yes	no	yes	yes	yes
		SYP112	no	no	no	no	no	no	yes	yes	yes	yes	yes	yes	yes	yes
	PM1	PEN1 (SYP121/ SYR1)	no	no	no	no	no	no	yes	yes	yes	yes	yes	yes	yes	no
		SYP122 (SYNT4)	yes	yes	yes	yes	yes	yes	yes	yes	yes	yes	no	yes	yes	yes
	PM2	SYP123	yes	yes	yes	yes	yes	yes	yes	yes	yes	yes	no	yes	yes	yes
		SYP124	no	yes	yes	yes	yes	yes	yes	yes	yes	yes	yes	yes	yes	yes
		SYP125	no	yes	yes	yes	yes	yes	yes	no	yes	yes	yes	yes	yes	yes
	PM3	SYP131	yes	yes	yes	yes	yes	yes	yes	yes	yes	yes	no	yes	yes	yes
		SYP132	yes	yes	yes	yes	yes	yes	yes	yes	yes	yes	no	yes	yes	yes
Q-B SNARES	ER	SEC20	no	yes	yes	yes	yes	yes	yes	yes	yes	yes	yes	yes	yes	yes
	ER/GOLGI	MEMB12	yes	yes	yes	yes	yes	yes	yes	no	yes	yes	yes	yes	no	yes
		MEMB11	yes	yes	yes	yes	yes	yes	yes	yes	yes	yes	yes	yes	no	yes
	GOLGI	GOS11	no	yes	yes	yes	yes	yes	yes	yes	yes	yes	yes	yes	yes	yes
		GOS12	yes	yes	yes	yes	yes	yes	yes	yes	yes	yes	yes	yes	yes	yes
	TGN/ VACUOLE	VTI11 (ZIG1/VTI1A)	yes	yes	yes	yes	yes	yes	yes	yes	yes	yes	yes	yes	yes	yes
		VTI12 (ZIP1/VTI1B)	yes	yes	yes	yes	yes	yes	yes	yes	yes	yes	yes	yes	no	yes
		VTI13 (PSEUDO)	no	no	no	no	no	no	yes	yes	no	no	no	no	no	no
		VTI14 (PSEUDO)	yes	yes	yes	yes	yes	yes	yes	no	yes	yes	yes	yes	yes	yes
	TGN/PM	NPSN11	yes	no	yes	yes	yes	yes	yes	yes	yes	yes	no	yes	yes	yes
		NPSN12	no	yes	yes	yes	yes	yes	yes	yes	yes	yes	yes	yes	yes	yes
		NPSN13	no	yes	yes	yes	yes	yes	yes	no	yes	yes	yes	yes	yes	yes
Q-C SNARES	ER	USE12	no	yes	yes	yes	yes	yes	yes	yes	yes	yes	yes	yes	yes	yes
		USE11	no	yes	yes	yes	yes	yes	yes	no	yes	yes	yes	yes	yes	yes
	ER/GOLGI	BET11 (BS14A)	yes	yes	yes	yes	yes	yes	yes	yes	yes	yes	yes	yes	yes	yes
		BET12 (BS14B)	yes	yes	yes	yes	yes	yes	yes	yes	yes	yes	yes	yes	yes	yes
	GOLGI	SFT11	yes	yes	yes	yes	yes	yes	yes	yes	yes	yes	yes	yes	yes	yes
		SFT12	yes	yes	yes	yes	yes	yes	yes	no	yes	yes	yes	yes	yes	yes
	TGN/ VACUOLE	SYP51	yes	yes	yes	yes	yes	yes	yes	yes	yes	yes	yes	yes	yes	yes
		SYP52	yes	yes	yes	yes	yes	yes	yes	yes	yes	yes	yes	yes	yes	yes
	TGN /ENDO	SYP61 (OSM1)	no	no	no	no	no	no	yes	yes	no	yes	no	no	no	no
	PM	SYP71	no	yes	yes	yes	yes	yes	yes	yes	yes	yes	yes	yes	yes	yes
		SYP73	no	no	no	no	no	no	yes	no	no	no	no	no	no	no
		SYP72	no	no	no	no	no	no	yes	no	no	no	no	no	no	no
Q-B+C SNARES	PM	SNAP33	no	yes	yes	yes	yes	yes	yes	yes	yes	yes	yes	yes	yes	yes
		SNAP30	no	no	no	no	no	no	yes	no	no	yes	no	yes	yes	no
		SNAP29	no	no	no	no	no	no	yes	no	no	no	no	no	no	no
R-SNARES	ER/GOLGI	SEC22	yes	yes	yes	yes	yes	yes	yes	yes	yes	yes	yes	yes	yes	yes
	GOLGI/ VAC	YKT62	no	no	no	no	no	no	yes	no	no	no	no	no	no	no
		YKT61	yes	yes	yes	yes	yes	yes	yes	yes	yes	yes	yes	yes	yes	yes
	TGN/VAC	VAMP714	yes	yes	yes	yes	yes	yes	yes	yes	yes	yes	yes	yes	yes	yes
		VAMP713	no	no	yes	yes	yes	yes	yes	yes	yes	yes	yes	yes	yes	yes
		VAMP712	no	no	no	no	no	no	yes	yes	no	no	no	no	no	no
		VAMP711	no	no	yes	yes	yes	yes	yes	yes	yes	yes	yes	yes	yes	yes
	TGN/PM1	VAMP726	yes	yes	yes	yes	yes	yes	yes	yes	yes	yes	yes	yes	yes	yes
		VAMP725	yes	yes	yes	yes	yes	yes	yes	yes	yes	yes	yes	yes	yes	yes
		VAMP722	yes	yes	yes	yes	yes	yes	yes	yes	yes	yes	yes	yes	yes	yes
		VAMP723	no	no	no	no	no	no	yes	yes	no	no	no	no	no	no
		VAMP721	no	no	no	no	no	no	yes	yes	no	no	no	no	no	no
		VAMP728 (PSEUDO)	yes	yes	yes	yes	yes	yes	yes	yes	yes	yes	yes	yes	yes	yes
	TGN/PM2	VAMP724	no	no	yes	yes	yes	yes	yes	yes	yes	yes	no	no	yes	yes
	TGN/PM3	VAMP727	no	no	yes	yes	yes	yes	yes	yes	yes	yes	no	yes	yes	yes
	PM	TYN11 (TOMOSYN)	no	no	yes	yes	yes	yes	yes	yes	yes	yes	yes	yes	yes	yes
		TYN12	no	no	yes	yes	yes	yes	yes	yes	yes	yes	no	yes	yes	yes
DISSAMBELY UNIT		SEC18	yes	yes	yes	yes	yes	yes	yes	yes	yes	yes	yes	yes	yes	yes
		SEC17	yes	yes	yes	yes	yes	yes	yes	yes	yes	yes	yes	yes	yes	yes
