# Supplementary material for: The Complexity of Vesicle Transport Factors in Plants Examined by Orthology Search
Source: PLoS One. 2014 May 20;9(5):e97745. doi: 10.1371/journal.pone.0097745 (PMC4028247; doi:10.1371/journal.pone.0097745)
Supplement: Table S21 — Domain architecture of components of COP-II coated vesicles in Yeast, A. thaliana and S. lycopersicum. (XLS) [file pone.0097745.s023.xls]

## Sheet: COP-II
Table S8: Domain architecture of components of COP-II coated vesicles in Yeast, Arabidopsis and tomato.
Complex		Factors	Yeast							Arabidopsis							Tomato
			Id	Domain	Start	End	Pfam Id	e-value		Id	Domain	Start	End	Pfam Id	e-value		Id	Domain	Start	End	Pfam Id	e-value
Coatomer	Sec13/31 (cage)	Sec13	YLR208W	WD40	14	36	PF00400.27	0.0034		At3g01340	WD40	4	37	PF00400.27	3.6e-05		Solyc02g087300	WD40	7	37	PF00400.27	0.00042
				WD40	45	83	PF00400.27	8.1e-10			WD40	48	86	PF00400.27	1.5e-10			WD40	48	86	PF00400.27	5.9e-09
				WD40	90	127	PF00400.27	8.5e-06			WD40	93	133	PF00400.27	3.3e-06			WD40	96	131	PF00400.27	1.1e-07
				WD40	140	186	PF00400.27	7.5e-07			WD40	142	192	PF00400.27	1.3e-07			WD40	142	192	PF00400.27	2.8e-09
				WD40	198	234	PF00400.27	4.6e-10			WD40	204	241	PF00400.27	6.5e-09			WD40	203	241	PF00400.27	2.9e-09
			YBR175W	WD40	45	83	PF00400.27	0.00021			WD40	254	287	PF00400.27	64			WD40	254	287	PF00400.27	0.00036
				WD40	87	124	PF00400.27	4.4e-9		At2g30050	WD40	7	37	PF00400.27	7.3e-05		Solyc03g120900	WD40	6	37	PF00400.27	2.5e-06
				WD40	128	167	PF00400.27	0.0011			WD40	47	86	PF00400.27	1.3e-09			WD40	46	85	PF00400.27	2.8e-10
				WD40	187	217	PF00400.27	0.025			WD40	93	132	PF00400.27	1.5e-07			WD40	94	131	PF00400.27	1.8e-07
											WD40	144	192	PF00400.27	6.4e-08			WD40	140	191	PF00400.27	6.7e-09
											WD40	202	241	PF00400.27	7.4e-09			WD40	204	240	PF00400.27	3.0e-8
										At3g49660	WD40	15	52	PF00400.27	2.4e-9		Solyc02g091790	WD40	14	52	PF00400.27	1.3e-10
											WD40	61	99	PF00400.27	2.2e-12			WD40	56	94	PF00400.27	1.3e-12
											WD40	103	141	PF00400.27	3.4e-10			WD40	98	136	PF00400.27	2.2e-11
											WD40	145	183	PF00400.27	2.6e-12			WD40	140	178	PF00400.27	1.0e-11
											WD40	187	226	PF00400.27	6.5e-5			WD40	183	221	PF00400.27	0.000016
											WD40	230	271	PF00400.27	2.2e-5			WD40	225	266	PF00400.27	0.000012
											WD40	275	313	PF00400.27	2.3e-11			WD40	270	310	PF00400.27	3.4e-10
										At2g43770	WD40	44	81	PF00400.27	6.2e-8		Solyc03g059100	WD40	26	64	PF00400.27	8.3e-9
											WD40	86	124	PF00400.27	7.3e-8			WD40	69	107	PF00400.27	4.1e-8
											WD40	128	167	PF00400.27	3.4e-7			WD40	111	150	PF00400.27	7.5e-8
											WD40	173	208	PF00400.27	4.1e-4			WD40	156	191	PF00400.27	0.00015
											WD40	212	250	PF00400.27	4.8e-8			WD40	195	233	PF00400.27	8.0e-10
											WD40	258	300	PF00400.27	0.0016			WD40	241	283	PF00400.27	0.0087
											WD40	304	340	PF00400.27	1.1e-6			WD40	287	323	PF00400.27	0.000021
										At4g02730	WD40	33	71	PF00400.27	2.6e-11		Solyc09g065290	WD40	18	55	PF00400.27	3.0e-11
											WD40	75	113	PF00400.27	5.3e-10			WD40	59	97	PF00400.27	1.3e-10
											WD40	118	156	PF00400.27	2.0e-13			WD40	101	139	PF00400.27	1.6e-11
											WD40	160	198	PF00400.27	2.3e-10			WD40	143	181	PF00400.27	5.8e-10
											WD40	245	286	PF00400.27	5.5e-9			WD40	187	224	PF00400.27	0.00059
											WD40	290	330	PF00400.27	2.7e-6			WD40	228	269	PF00400.27	0.0000047
																		WD40	273	312	PF00400.27	4.0e-8
		Sec31	YDL195W	WD40	102	137	PF00400.27	0.00032		At1g18830	WD40	109	144	PF00400.27	4.1e-06		Solyc01g088020	WD40	119	153	PF00400.27	0.0016
				WD40	248	286	PF00400.27	1.5e-06			WD40	164	192	PF00400.27	14			WD40	257	294	PF00400.27	3.1e-05
				Sec31	899	946	PF11549.3	2.6e-27			WD40	244	281	PF00400.27	3.0e-5			Sec16_C	563	758	PF12931.2	4.5e-10
				SRA1	1131	1267	PF07304.6	1.8e-06			Sec16_C	503	698	PF12931.2	4.8e-09			SRA1	982	1119	PF07304.6	2.7e-07
										At3g63460	WD40	116	151	PF00400.27	0.00011		Solyc01g090670	Nsp1_C	538	657	PF05064	3.0e-23
											WD40	255	292	PF00400.27	1.3e-05		Solyc05g010140	Pkinase	415	688	PF00069	1.6e-46
											Sec16_C	558	754	PF12931.2	1.9e-09		Solyc04g006930	Pkinase	337	610	PF00069	2.7e-46
											SRA1	954	1092	PF07304.6	6.8e-07			EF-hand_7	645	707	PF13499	4.5e-9
																		EF-hand_7	721	782	PF13499	7.8e-14
			YJL041W	Nsp1_C	2	114	PF05064	1.7e-38		At1g68690	Pkinase	347	649	PF00069	1.3e-45		Solyc01g010030	Pkinase	396	669	PF00069	5.4e-46
										At1g26150	Pkinase	430	703	PF00069	5.0e-45
										At5g38560	Pkinase	339	614	PF00069	2.0e-46
										At2g45000	Nsp1_C	522	639	PF05064	2.7e-23
	SEC23/24 (Cargo selective)	Sec23	YPR181C	zf-Sec23_Sec24	52	93	PF04810.10	1.8e-14		At5g43670	zf-Sec23_Sec24	52	91	PF04810.10	1.4e-15		Solyc01g081070	zf-Sec23_Sec24	54	93	PF04810.10	4.4e-14
				Sec23_trunk	120	388	PF04811.10	4.4e-75			Sec23_trunk	170	423	PF04811.10	3.7e-55			Sec23_trunk	125	391	PF04811.10	1.3e-68
				Sec23_BS	399	510	PF08033.7	1.1e-29			Sec23_BS	438	540	PF08033.7	6.4e-23			Sec23_BS	402	507	PF08033.7	2.1e-28
				Sec23_helical	525	625	PF04815.10	3.7e-35			Sec23_helical	553	653	PF04815.10	5.0e-30			Sec23_helical	522	622	PF04815.10	3.5e-31
				Gelsolin	637	724	PF00626.17	1.8e-11			Gelsolin	666	752	PF00626.17	3.0e-11			Gelsolin	635	721	PF00626.17	1.7e-11
										At3g23660	zf-Sec23_Sec24	56	94	PF04810.10	5.2e-16		Solyc03g005380	zf-Sec23_Sec24	52	91	PF04810.10	3.3e-15
											Sec23_trunk	129	393	PF04811.10	3.5e-74			Sec23_trunk	157	407	PF04811.10	2.1e-53
											Sec23_BS	404	506	PF08033.7	6.8e-30			Sec23_BS	424	524	PF08033.7	1.3e-21
											Sec23_helical	522	648	PF04815.10	1.0e-23			Sec23_helical	537	637	PF04815.10	1.7e-29
											Gelsolin	661	747	PF00626.17	4.1e-14			Gelsolin	650	736	PF00626.17	1.0e-7
										At4g14160	zf-Sec23_Sec24	62	100	PF04810.10	3.5e-13		Solyc05g053830	zf-Sec23_Sec24	57	95	PF04810.10	1.1e-16
											Sec23_trunk	131	400	PF04811.10	1.1e-74			Sec23_trunk	140	410	PF04811.10	8.3e-69
											Sec23_BS	411	514	PF08033.7	3.8e-29			Sec23_BS	421	524	PF08033.7	1.1e-30
											Sec23_helical	529	629	PF04815.10	2.7e-29			Sec23_helical	540	640	PF04815.10	4.5e-30
											Gelsolin	642	728	PF00626.17	5.3e-14			Gelsolin	653	739	PF00626.17	1.5e-13
										At1g05520	zf-Sec23_Sec24	56	94	PF04810.10	7.4e-16		Solyc09g092680	zf-Sec23_Sec24	57	95	PF04810.10	1.5e-16
											Sec23_trunk	139	410	PF04811.10	3.9e-71			Sec23_trunk	126	392	PF04811.10	2.3e-68
											Sec23_BS	421	525	PF08033.7	1.3e-28			Sec23_BS	403	506	PF08033.7	1.5e-29
											Sec23_helical	540	640	PF04815.10	1.8e-29			Sec23_helical	522	622	PF04815.10	1.7e-28
											Gelsolin	651	739	PF00626.17	1.6e-13			Gelsolin	632	721	PF00626.17	6.6e-15
										At2g21630	zf-Sec23_Sec24	57	95	PF04810.10	4.2e-13		Solyc01g080850	zf-Sec23_Sec24	195	234	PF04810.10	3.1e-12
											Sec23_trunk	124	391	PF04811.10	1.8e-74			Sec23_trunk	278	504	PF04811.10	1.2e-13
											Sec23_BS	404	508	PF08033.7	5.0e-29			Sec23_BS	522	613	PF08033.7	1.1e-13
											Sec23_helical	523	623	PF04815.10	3.7e-30			Sec23_helical	627	725	PF04815.10	3.1e-14
											Gelsolin	635	722	PF00626.17	3.5e-15
										At4g01810	zf-Sec23_Sec24	200	239	PF04810.10	1.9e-12
											Sec23_trunk	279	520	PF04811.10	1.2e-13
											Sec23_BS	525	619	PF08033.7	7.4e-14
											Sec23_helical	631	731	PF04815.10	7.4e-14
											Gelsolin	748	819	PF00626.17	6.7e-5
		Sec24	YIL109C	zf-Sec23_Sec24	228	265	PF04810.10	2.7e-18		At3g07100	zf-Sec23_Sec24	367	406	PF04810.10	4.8e-19		Solyc02g082220	zf-Sec23_Sec24	326	365	PF04810.10	1.0e-18
				Sec23_trunk	301	548	PF04811.10	1.3e-75			Sec23_trunk	443	679	PF04811.10	1.1e-83			Sec23_trunk	402	638	PF04811.10	2.4e-83
				Sec23_BS	554	636	PF08033.7	4.7e-14			Sec23_BS	685	768	PF08033.7	5.7e-18			Sec23_BS	644	727	PF08033.7	2.1e-18
				Sec23_helical	648	752	PF04815.10	9.5e-25			Sec23_helical	783	885	PF04815.10	1.5e-20			Sec23_helical	742	844	PF04815.10	8.9e-20
				Gelsolin	782	855	PF00626.17	1.0e-10			Gelsolin	914	978	PF00626.17	1.2e-06			Gelsolin	871	935	PF00626.17	9.5e-06
			YNL049C	zf-Sec23_Sec24	161	196	PF04810.10	5.7e-17		At2g27460	zf-Sec23_Sec24	51	85	PF04810.10	4.6e-10		Solyc11g068500	zf-Sec23_Sec24	51	84	PF04810.10	8.1e-08
				Sec23_trunk	234	504	PF04811.10	1.5e-66			Sec23_trunk	121	373	PF04811.10	4.1e-28			Sec23_trunk	119	371	PF04811.10	7.2e-27
				Sec23_BS	510	591	PF08033.7	4.7e-17			Sec23_BS	379	451	PF08033.7	0.00013			Sec23_helical	499	609	PF04815.10	3.8e-18
				Sec23_helical	604	708	PF04815.10	5.8e-21			Sec23_helical	501	614	PF04815.10	1.2e-18		Solyc05g055690	zf-Sec23_Sec24	425	464	PF04810.10	1.7e-17
				Gelsolin	731	805	PF00626.17	1.8e-09		At3g44340	zf-Sec23_Sec24	429	468	PF04810.10	1.3e-16			Sec23_trunk	501	741	PF04811.10	9.1e-75
											Sec23_trunk	505	745	PF04811.10	1.4e-80			Sec23_BS	746	829	PF08033.7	4.7e-18
											Sec23_BS	750	834	PF08033.7	5.9e-20			Sec23_helical	845	935	PF04815.10	3.4e-17
											Sec23_helical	850	942	PF04815.10	1.9e-16			Gelsolin	962	1033	PF00626.17	1.3e-05
											Gelsolin	965	1031	PF00626.17	6.2e-07		Solyc06g084210	zf-Sec23_Sec24	403	442	PF04810.10	1.4e-17
										At4g32640	zf-Sec23_Sec24	426	465	PF04810.10	4.2e-17			Sec23_trunk	479	719	PF04811.10	8.0e-78
											Sec23_trunk	502	742	PF04811.10	7.4e-82			Sec23_BS	724	807	PF08033.7	3.0e-20
											Sec23_BS	782	818	PF08033.7	3.5e-07			Sec23_helical	823	913	PF04815.10	1.4e-18
											Sec23_helical	835	927	PF04815.10	8.1e-18			Gelsolin	940	1009	PF00626.17	3.6e-06
											Gelsolin	950	1017	PF00626.17	6.1e-10
GEF		Sec12	YNR026C	WD40	306	335	PF00400.27	0.00071		At2g01470	WD40	158	181	PF00400.27	0.0021		Solyc07g047970	WD40	151	174	PF00400.27	69
											WD40	189	222	PF00400.27	4			WD40	187	215	PF00400.27	0.0003
											WD40	324	354	PF00400.27	0.0063			WD40	318	347	PF00400.27	0.0047
		Sed14	YCR067C	WD40	301	330	PF00400.27	3.8e-05		At5g50550	WD40	147	169	PF00400.27	0.0002		Solyc07g047970	WD40	151	174	PF00400.27	69
											WD40	178	211	PF00400.27	45			WD40	187	215	PF00400.27	0.0003
											WD40	314	344	PF00400.27	0.00045			WD40	318	347	PF00400.27	0.0047
										At5g50650	WD40	147	169	PF00400.27	0.0002
											WD40	178	211	PF00400.27	45
											WD40	314	344	PF00400.27	0.00045
GTPase		Sar1-like	YPL218W	Arf	11	190	PF00025.16	4.8e-67		At1g09180	Arf	8	192	PF00025.16	1.9e-63		Solyc01g079540	Arf	8	192	PF00025.16	4.8e-65
										At1g56330	Arf	8	192	PF00025.16	6.3e-67		Solyc01g100350	Arf	8	192	PF00025.16	1.2e-65
										At4g02080	Arf	8	192	PF00025.16	1.8e-66		Solyc06g009660	Arf	8	192	PF00025.16	5.8e-65
										At3g62560	Arf	8	192	PF00025.16	2.2e-66		Solyc01g060130	Arf	8	192	PF00025.16	4.0e-65
										At1g02620	Arf	12	121	PF00025.16	3.2e-29		Solyc01g067530	GTP_OBG1	219	378	PF01018	3.5e-52
										At5g18570	GTP_OBG1	210	377	PF01018	2.9e-49			MMR_HSR1	381	501	PF01926	1.3e-18
											MMR_HSR1	380	500	PF01926	3.5e-18			DUF1967	582	651	PF09269	8.3e-19
											DUF1967	585	654	PF09269	1.0e-18
Misc.		Sec16	YPL085W	Sec16_N	292	567	PF12935.2	1.1e-58		At5g47480	Sec16	521	646	PF12932.2	1.2e-20		Solyc08g007340	Sec16	599	722	PF12932.2	2.8e-22
				Sec16	992	1091	PF12932.2	7.8e-21		At5g47490	Sec16	513	639	PF12932.2	6.7e-22			Sec16_C	783	1041	PF12931.2	1.2e-36
				Sec16_C	1135	1420	PF12931.2	4.3e-89			Sec16_C	699	953	PF12931.2	9.4e-33		Solyc08g007360	Sec16	611	735	PF12932.2	2.8e-25
																		Sec16_C	796	1054	PF12931.2	1.0e-36
