# Supplementary material for: The Complexity of Vesicle Transport Factors in Plants Examined by Orthology Search
Source: PLoS One. 2014 May 20;9(5):e97745. doi: 10.1371/journal.pone.0097745 (PMC4028247; doi:10.1371/journal.pone.0097745)
Supplement: Table S22 — Domain architecture of COP-I components in yeast, A. thaliana and S. lycopersicum. (XLS) [file pone.0097745.s024.xls]

## Sheet: COP-I
Table S11: Domain architecture of COP-Icomponents in yeast, Arabidopsis and tomato.
Complex		Factors	Yeast							Arabidopsis							Tomato
			Id	Domain	Start	End	Pfam Id	E-value		Id	Domain	Start	End	Pfam Id	E-value		Id	Domain	Start	End	Pfam Id	E-value
Coatomer	B-COP (cage)	α	YDL145C	WD40	43	81	PF00400.27	4.0e-10		At1g62020	WD40	44	79	PF00400.27	5.4e-9		Solyc04g080980	WD40	44	79	PF00400.27	2.0e-7
				WD40	86	123	PF00400.27	5.5e-9			WD40	84	121	PF00400.27	9.5e-11			WD40	84	121	PF00400.27	9.5e-10
				WD40	129	165	PF00400.27	7.2e-10			WD40	126	163	PF00400.27	2.7e-11			WD40	126	163	PF00400.27	2.6e-10
				WD40	201	236	PF00400.27	4.0e-9			WD40	197	231	PF00400.27	0.00000012			WD40	196	231	PF00400.27	6.0e-8
				WD40	248	281	PF00400.27	2.9e-9			WD40	242	276	PF00400.27	0.0000032			WD40	242	276	PF00400.27	0.00000032
				Coatomer_WDAD	343	770	PF04053.9	2.7e-138			Coatomer_WDAD	341	768	PF04053.9	5.8e-137			Coatomer_WDAD	341	768	PF04053.9	7.1e-136
				COPI_C	829	1199	PF06957.6	1.1e-68			COPI_C	815	1216	PF06957.6	4.4e-197			COPI_C	815	1218	PF06957.6	6.9e-179
										At2g21390	WD40	44	79	PF00400.27	0.000000054		Solyc07g032100	WD40	44	79	PF00400.27	2.0e-7
											WD40	84	121	PF00400.27	0.000000001			WD40	84	121	PF00400.27	9.6e-10
											WD40	126	163	PF00400.27	3.9e-12			WD40	126	163	PF00400.27	3.9e-11
											WD40	197	231	PF00400.27	0.00000014			WD40	196	231	PF00400.27	6.0e-8
											WD40	242	276	PF00400.27	0.0000032			WD40	242	276	PF00400.27	0.000000027
											Coatomer_WDAD	340	768	PF04053.9	6.7e-139			Coatomer_WDAD	340	768	PF04053.9	1.7e-136
											COPI_C	815	1218	PF06957.6	2.4e-179			COPI_C	815	1219	PF06957.6	3.0e-171
		β'	YGL137W	WD40	87	125	PF00400.27	8.2e-9		At1g52360	WD40	135	171	PF00400.27	1.2e-9		Solyc03g120270	WD40	8	43	PF00400.27	0.0095
				WD40	130	169	PF00400.27	1.0e-11			WD40	176	215	PF00400.27	3.6e-10			WD40	91	127	PF00400.27	1.9e-10
				WD40	176	214	PF00400.27	0.0012			WD40	223	259	PF00400.27	0.000000096			WD40	132	171	PF00400.27	2.3e-10
				WD40	218	256	PF00400.27	3.1e-9			WD40	264	301	PF00400.27	1.2e-13			WD40	179	215	PF00400.27	0.00000037
				Coatomer_WDAD	325	777	PF04053.9	4.8e-164			Coatomer_WDAD	363	807	PF04053.9	3.0e-167			WD40	220	257	PF00400.27	1.1e-13
										At3g15980	WD40	57	85	PF00400.27	0.12			Coatomer_WDAD	319	763	PF04053.9	2.7e-167
											WD40	91	127	PF00400.27	1.1e-9		Solyc06g066730	WD40	91	127	PF00400.27	3.8e-10
											WD40	132	171	PF00400.27	3.8e-10			WD40	132	171	PF00400.27	1.9e-10
											WD40	179	215	PF00400.27	0.000000091			WD40	179	215	PF00400.27	0.00000044
											WD40	220	257	PF00400.27	1.4e-12			WD40	220	257	PF00400.27	1.1e-13
											Coatomer_WDAD	367	775	PF04053.9	1.0e-142			Coatomer_WDAD	319	763	PF04053.9	8.6e-166
										At1g79990	WD40	92	127	PF00400.27	5.5e-9		Solyc12g043000	WD40	91	127	PF00400.27	3.9e-10
											WD40	132	171	PF00400.27	2.3e-10			WD40	132	171	PF00400.27	2.4e-10
											WD40	179	215	PF00400.27	0.00000043			WD40	179	215	PF00400.27	0.00000044
											WD40	220	257	PF00400.27	1.4e-13			WD40	220	257	PF00400.27	1.1e-13
											Coatomer_WDAD	319	762	PF04053.9	1.1e-166			Coatomer_WDAD	319	763	PF04053.9	4.3e-168
		ε	YIL076W	Coatomer_E	2	293	PF04733.9	9.4e-12		At2g34840	Coatomer_E	1	213	PF04733.9	3.5e-102		Solyc02g030250	Coatomer_E	6	290	PF04733.9	1.0e-117
										At1g30630	Coatomer_E	7	291	PF04733.9	1.2e-137
	F-COP (cargo selective)	β	YDR238C	Adaptin_N	21	541	PF01602.15	1.4e-122		At4g31480	Adaptin_N	19	476	PF01602.15	8.5e-92		Solyc01g007150	Adaptin_N	20	466	PF01602.15	1.1e-89
											Coatamer_beta_C	668	942	PF07718.7	1.3e-120			Coatamer_beta_C	669	943	PF07718.7	4.0e-121
										At4g31490	Adaptin_N	19	476	PF01602.15	1.3e-91		Solyc10g081920	Adaptin_N	1	429	PF01602.15	3.1e-87
											Coatamer_beta_C	668	942	PF07718.7	7.0e-106			Coatamer_beta_C	631	905	PF07718.7	1.8e-122
		Υ	YNL287W	Adaptin_N	20	559	PF01602.15	9.7e-120		At4g34450	Adaptin_N	30	540	PF01602.15	5.7e-132		Solyc01g109540	Adaptin_N	30	539	PF01602.15	4.4e-126
				Gamma-COP	669	933	PF08752.5	1.2e-79			Gamma-COP	622	883	PF08752.5	1.5e-89			Gamma-COP	619	883	PF08752.5	6.3e-92
		δ	YFR051C	Clat_adaptor_s	8	125	PF01217.15	7.7e-9		At5g05010	Adap_comp_sub	282	502	PF00928.16	3.0e-26		Solyc01g103480	Adap_comp_sub	283	501	PF00928.16	3.0e-28
				Adap_comp_sub	284	535	PF00928.16	0.000000023									Solyc10g038120	Adap_comp_sub	148	366	PF00928.16	2.0e-26
		ζ	YPL010W	Clat_adaptor_s	8	153	PF01217.15	1.1e-17		At1g60970	Clat_adaptor_s	7	140	PF01217.15	1.8e-20		Solyc03g121800	Clat_adaptor_s	14	155	PF01217.15	5.9e-23
										At3g09800	Clat_adaptor_s	9	150	PF01217.15	9.3e-22		Solyc12g044910	Clat_adaptor_s	13	154	PF01217.15	1.1e-21
										At4g08520	Clat_adaptor_s	2	138	PF01217.15	9.6e-22		Solyc02g071170	Clat_adaptor_s	7	145	PF01217.15	3.5e-22
GEF		Sec7-type	YDR170C	Sec7_N	494	664	PF12783.2	3.4e-52		At4g35380	Sec7_N	291	452	PF12783.2	4.1e-49		Solyc01g112350	Sec7_N	9	112	PF12783.2	2.9e-31
				Sec7	826	1010	PF01369.15	8.8e-66			Sec7	561	744	PF01369.15	5.2e-64			Sec7	217	399	PF01369.15	6.9e-66
				DUF1981	1368	1447	PF09324.5	2.9e-26			DUF1981	1109	1194	PF09324.5	2.2e-28			DUF1981	765	850	PF09324.5	5.3e-29
										At4g38200	Sec7_N	270	431	PF12783.2	1.3e-49		Solyc12g017830	Sec7_N	352	504	PF12783.2	2.8e-34
											Sec7	538	721	PF01369.15	4.3e-64			Sec7	595	779	PF01369.15	3.6e-62
											DUF1981	1084	1169	PF09324.5	1.3e-28			DUF1981	1091	1176	PF09324.5	1.6e-24
										At1g01960	Sec7_N	334	493	PF12783.2	1.9e-51		Solyc01g091460	Sec7_N	338	500	PF12783.2	7.3e-53
											Sec7	607	790	PF01369.15	4.0e-66			Sec7	611	794	PF01369.15	1.2e-67
											DUF1981	1156	1241	PF09324.5	5.5e-28			DUF1981	1159	1244	PF09324.5	1.9e-28
										At3g60860	Sec7_N	343	505	PF12783.2	5.1e-50
											Sec7	616	799	PF01369.15	5.9e-69
											DUF1981	1165	1250	PF09324.5	6.7e-29
										At3g43300	Sec7_N	333	488	PF12783.2	3.6e-39
											Sec7	577	761	PF01369.15	4.6e-61
											DUF1981	1072	1155	PF09324.5	1.7e-25
		GNOM-Type	YEL022W	Sec7	557	756	PF01369.15	5.1e-63		At1g13980	Sec7_N	312	477	PF12783.2	2.4e-37		Solyc02g067010	Sec7_N	302	467	PF12783.2	2.6e-37
			YJR031C	Sec7	537	748	PF01369.15	1.7e-61			Sec7	561	745	PF01369.15	1.2e-64			Sec7	552	735	PF01369.15	1.1e-63
										At5g39500	Sec7_N	313	478	PF12783.2	3.8e-39		Solyc02g088290	Sec7_N	289	453	PF12783.2	6.4e-40
											Sec7	560	745	PF01369.15	7.0e-64			Sec7	535	721	PF01369.15	8.5e-65
										At5g19610	Sec7_N	237	400	PF12783.2	3.7e-37		Solyc03g070470	Sec7_N	396	557	PF12783.2	4.0e-37
											Sec7	491	676	PF01369.15	2.4e-64			Sec7	645	827	PF01369.15	4.4e-62
																	Solyc04g005560	Sec7_N	314	479	PF12783.2	5.9e-36
																		Sec7	560	746	PF01369.15	9.2e-65
																	Solyc05g013040	Sec7_N	314	479	PF12783.2	3.8e-36
																		Sec7	563	747	PF01369.15	1.1e-64
GTPases	ARF	ARF1A	YDL137W	Arf	6	176	PF00025.16	4.5e-78		At1g23490	Arf	6	177	PF00025.16	3.8e-80		Solyc05g005190	Arf	5	177	PF00025.16	2.8e-80
			YDL192W	Arf	6	176	PF00025.16	4.0e-78		At2g47170	Arf	7	177	PF00025.16	4.6e-80		Solyc01g008000	Arf	5	177	PF00025.16	2.7e-80
										At1g10630	Arf	6	177	PF00025.16	3.8e-80		Solyc01g100860	Arf	7	177	PF00025.16	4.6e-80
										At1g70490	Arf	6	177	PF00025.16	3.8e-80		Solyc02g092970	Arf	6	177	PF00025.16	2.7e-78
										At5g14670	Arf	5	177	PF00025.16	3.2e-80
										At3g62290	Arf	6	177	PF00025.16	1.9e-80
		ARF1B								At5g17060	Arf	6	176	PF00025.16	7.0e-71		Solyc03g096910	Arf	6	131	PF00025.16	2.3e-54
										At3g03120	Arf	6	176	PF00025.16	1.7e-70		Solyc06g072800	Arf	6	131	PF00025.16	2.4e-55
										At2g15310	Arf	8	176	PF00025.16	6.7e-71
		ARF1C								At3g22950	Arf	4	177	PF00025.16	4.6e-66		Solyc03g005300	Arf	4	177	PF00025.16	1.4e-66
		ARF1D								At1g02440	Arf	14	186	PF00025.16	1.2e-43
										At1g02430	Arf	15	186	PF00025.16	1.0e-45
	ARF-like	ARLA								At5g37680	Arf	7	180	PF00025.16	2.0e-44		Solyc11g011040	Arf	7	180	PF00025.16	2.4e-44
										At3g49860	Arf	2	172	PF00025.16	1.2e-43		Solyc02g064640	Arf	7	180	PF00025.16	7.2e-47
										At3g49870	Arf	7	180	PF00025.16	1.6e-46		Solyc02g092330	Arf	7	180	PF00025.16	1.6e-45
										At5g67560	Arf	7	180	PF00025.16	6.9e-46		Solyc03g043960	Arf	7	180	PF00025.16	4.6e-45
		ARLB	YPL051W	Arf	4	186	PF00025.16	2.0e-47		At5g52210	Arf	4	184	PF00025.16	2.1e-47		Solyc10g074630	Arf	1	173	PF00025.16	3.4e-49
		ARLC								At2g18390	Arf	3	177	PFF00025.16	2.2e-69		Solyc07g014650	Arf	1	161	PF00025.16	7.4e-67
