# Supplementary material for: The Complexity of Vesicle Transport Factors in Plants Examined by Orthology Search
Source: PLoS One. 2014 May 20;9(5):e97745. doi: 10.1371/journal.pone.0097745 (PMC4028247; doi:10.1371/journal.pone.0097745)
Supplement: Table S24 — Domain architecture of retromer and ESCRT components in yeast, A. thaliana and S. lycopersicum. (XLS) [file pone.0097745.s026.xls]

## Sheet: other coats
Table S17: Domain architecture of retromer and ESCRT components in yeast, Arabidopsis and tomato.
Complex		Factors	Yeast							Arabidopsis							Tomato
			Id	Domain	Start	End	Pfam Id	E-value		Id	Domain	Start	End	Pfam Id	E-value		Id	Domain	Start	End	Pfam Id	E-value
Coatomer	PIP3P-binding	Vps5/SNX	YJL036W	PX	27	152	PF00787.19	4.3e-25		At5g06140	PX	26	138	PF00787.19	6.1e-24		Solyc09g010130	Vps5	62	288	PF09325.5	1.2e-32
			YKR078W	PX	128	242	PF00787.19	4.8e-13			Vps5	169	394	PF09325.5	4.2e-31		Solyc06g050550	PX	107	229	PF00787.19	3.1e-21
				Vps5	347	579	PF09325.5	1.2e-22		At5g07120	PX	142	262	PF00787.19	3.6e-23			Vps5	290	531	PF09325.5	5.3e-25
			YOR069W	PX	282	389	PF00787.19	1.2e-23			Vps5	315	562	PF09325.5	3.6e-24		Solyc09g031600	PX	95	209	PF00787.19	1.3e-19
				Vps5	440	672	PF09325.5	7.7e-78		At5g58840	PX	153	273	PF00787.19	1.7e-23			Vps5	267	447	PF09325.5	4.6e-11
											Vps5	331	575	PF09325.5	2.2e-26
	Cargo recognition	Vps26	YJL053W	Vps26	5	363	PF03643.10	2.4e-125		At4g27690	Vps26	2	255	PF03643.10	1.1e-116		Solyc04g050240	Vps26	8	283	PF03643.10	2.8e-124
										At5g53530	Vps26	8	283	PF03643.10	6.0e-126
		Vps29	YHR012W	Metallophos_2	1	157	PF12850.2	1.2e-14		At3g47810	Metallophos_2	4	157	PF12850.2	1.9e-21		Solyc03g113020	Metallophos_2	4	157	PF12850.2	2.0e-20
		Vps35	YJL154C	Vps35	8	829	PF03635.12	2.5e-279		At3g51310	Vps35	8	747	PF03635.12	3.4e-279		Solyc02g083560	Vps35	11	748	PF03635.12	2.5e-294
										At2g17790	Vps35	11	749	PF03635.12	1.6e-272		Solyc03g033400	Vps35	11	748	PF03635.12	2.9e-295
										At1g75850	Vps35	12	749	PF03635.12	3.7e-278		Solyc12g089340	Vps35	12	749	PF03635.12	4.2e-300
ESCRT complex	ESCRT-I	Vps23	YCL008C	UEV	31	153	PF05743.8	9.8e-36		At3g12400	UEV	38	158	PF05743.8	3.3e-41		Solyc09g065770	UEV	51	169	PF05743.8	5.0e-23
				Vps23_core	315	379	PF09454.5	1.0e-26			Vps23_core	315	379	PF09454.5	2.0e-24			Vps23_core	280	341	PF09454.5	3.0e-15
										At2g38830	UEV	38	157	PF05743.8	8.0e-24		Solyc10g085590	UEV	36	156	PF05743.8	4.7e-38
										At5g13860	UEV	38	158	PF05743.8	9.9e-39			Vps23_core	317	381	PF09454.5	8.0e-25
											Vps23_core	285	349	PF09454.5	6.7e-25		Solyc09g009270	UEV	46	166	PF05743.8	4.9e-36
																		Vps23_core	317	381	PF09454.5	3.6e-24
		Vps28	YPL065W	VPS28	40	242	PF03997.7	4.9e-81		At4g05000	VPS28	19	205	PF03997.7	5.1e-79		Solyc02g080270	VPS28	83	269	PF03997.7	9.6e-78
										At4g21560	VPS28	18	205	PF03997.7	3.1e-82		Solyc03g031750	VPS28	18	204	PF03997.7	7.1e-76
		Vps37								At3g53120	Mod_r	62	205	PF07200.8	1.7e-44		Solyc10g083780	Mod_r	77	220	PF07200.8	4.3e-39
										At2g36680	Mod_r	62	136	PF07200.8	2.6e-16		Solyc10g085810	Mod_r	76	219	PF07200.8	7.5e-36
	ESCRT-II	Vps22	YPL002C	EAP30	5	214	PF04157.11	9.1e-50		At4g27040	EAP30	6	224	PF04157.11	6.6e-65		Solyc10g006320	EAP30	6	224	PF04157.11	1.8e-65
		Vps25	YJR102C	ESCRT-II	7	170	PF05871.7	1.5e-51		At4g19003	ESCRT-II	12	146	PF05871.7	1.5e-45		Solyc08g076130	ESCRT-II	12	146	PF05871.7	6.6e-45
		Vps36								At5g04920	Vps36_ESCRT-II	18	110	PF11605.3	5.7e-23		Solyc01g096910	Vps36_ESCRT-II	11	99	PF11605.3	4.7e-15
											EAP30	174	398	PF04157.11	2.5e-55			EAP30	173	397	PF04157.11	1.0e-53
	ESCRT-III	Vps2	YKL002W	Snf7	21	189	PF03357.16	2.5e-32		At2g06530	Snf7	18	187	PF03357.16	4.9e-47		Solyc12g009060	Snf7	17	186	PF03357.16	5.3e-46
		VP20	YMR077C	Snf7	16	186	PF03357.16	1.6e-44		At5g63880	Snf7	17	136	PF03357.16	5.7e-31		Solyc12g096650	Snf7	17	196	PF03357.16	1.2e-40
		SNF7a								At5g09260	Snf7	17	195	PF03357.16	9.8e-43
		Vps24	YKL041W	Snf7	22	189	PF03357.16	6.0e-37		At3g45000	Snf7	8	98	PF03357.16	1.2e-14		Solyc11g066260	Snf7	21	188	PF03357.16	2.6e-31
										At5g22950	Snf7	20	190	PF03357.16	7.8e-30		Solyc06g074840	Snf7	21	188	PF03357.16	2.1e-31
		SNF7b	YLR025W	Snf7	21	206	PF03357.16	8.7e-54		At4g29160	Snf7	19	188	PF03357.16	3.6e-47		Solyc05g026050	Snf7	20	185	PF03357.16	5.4e-46
		SNF7c								At2g19830	Snf7	20	184	PF03357.16	2.1e-43		Solyc08g065900	Snf7	20	185	PF03357.16	8.5e-45
																	Solyc11g070120	Snf7	20	185	PF03357.16	6.0e-45
		DID2	YKR035W-A	Snf7	14	180	PF03357.16	2.0e-15		At1g73030	Snf7	10	173	PF03357.16	3.7e-20		Solyc03g121360	Snf7	10	174	PF03357.16	1.0e-19
										At1g17730	Snf7	10	173	PF03357.16	1.1e-19		Solyc06g062510	Snf7	10	174	PF03357.16	3.0e-19
	Misc	Vps31	YOR275C	BRO1	4	359	PF03097.13	5.3e-98		At1g15130	BRO1	10	392	PF03097.13	8.1e-106		Solyc05g008430	BRO1	12	395	PF03097.13	6.7e-106
				ALIX_LYPXL_bnd	388	649	PF13949.1	8.3e-37			ALIX_LYPXL_bnd	421	709	PF13949.1	1.1e-66			ALIX_LYPXL_bnd	422	713	PF13949.1	3.3e-67
																	Solyc04g007560	BRO1	15	399	PF03097.13	6.8e-103
																		ALIX_LYPXL_bnd	426	717	PF13949.1	1.5e-69
		Vps4	YPR173C	MIT	7	74	PF04212.13	3.3e-22		At2g27600	MIT	7	72	PF04212.13	1.4e-21		Solyc11g067240	MIT	7	72	PF04212.13	4.5e-21
				AAA	169	298	PF00004.24	1.2e-43			AAA	169	298	PF00004.24	2.0e-43			AAA	166	295	PF00004.24	6.9e-44
				Vps4_C	372	433	PF09336.5	1.6e-29			Vps4_C	368	432	PF09336.5	3.7e-25			Vps4_C	365	429	PF09336.5	3.5e-23
																	Solyc11g067230	MIT	7	72	PF04212.13	2.7e-21
																		AAA	166	295	PF00004.24	6.8e-44
																		Vps4_C	365	429	PF09336.5	3.8e-23
																	Solyc11g007170	MIT	2	41	PF04212.13	2.9e-08
																		AAA	137	267	PF00004.24	5.6e-43
																		Vps4_C	336	401	PF09336.5	2.3e-23
		Hrs/Vps27								At1g61690	FYVE	16	78	PF01363	3.9e-15		Solyc02g079850	FYVE	2	38	PF01363.16	3.0e-7
