# Supplementary material for: The Complexity of Vesicle Transport Factors in Plants Examined by Orthology Search
Source: PLoS One. 2014 May 20;9(5):e97745. doi: 10.1371/journal.pone.0097745 (PMC4028247; doi:10.1371/journal.pone.0097745)
Supplement: Table S25 — Domain architecture of RabGTPase components in yeast, A. thaliana and S. lycopersicum. (XLS) [file pone.0097745.s027.xls]

## Sheet: RabGTPases
Table S20: Domain architecture of RabGTPase components in yeast, Arabidopsis and tomato
Rab GTPases		Factors	Yeast							Arabidopsis							Tomato
			Id	Domain	Start	End	Pfam Id	E-value		Id	Domain	Start	End	Pfam Id	E-value		Id	Domain	Start	End	Pfam Id	E-value
RabA group		RABA1a	YER031C	Ras	15	175	PF00071.17	1.3e-61		At1g06400	Ras	15	175	PF00071.17	2.3e-61		Solyc07g055290	Ras	15	175	PF00071.17	1.8e-61
		RABA1b	YGL210W	Ras	15	174	PF00071.17	6.2e-60		At1g16920	Ras	15	175	PF00071.17	7.1e-62		Solyc10g008840	Ras	15	175	PF00071.17	5.9e-62
		RABA1c								At5g45750	Ras	15	175	PF00071.17	1.1e-61		Solyc10g045550	Ras	14	174	PF00071.17	8.3e-61
		RABA1d								At4g18800	Ras	15	175	PF00071.17	4.1e-61		Solyc01g103380	Ras	14	174	PF00071.17	6.1e-62
		RABA1e								At4g18430	Ras	15	175	PF00071.17	1.0e-61		Solyc06g076450	Ras	14	174	PF00071.17	7.4e-61
		RABA1g								At3g15060	Ras	15	175	PF00071.17	1.6e-62		Solyc12g014080	Ras	16	176	PF00071.17	1.8e-62
		RABA1h								At2g33870	Ras	15	175	PF00071.17	3.9e-61		Solyc03g079900	Ras	15	175	PF00071.17	2.1e-59
		RABA1i								At1g28550	Ras	15	175	PF00071.17	1.3e-61		Solyc02g072180	Ras	15	175	PF00071.17	3.1e-62
		RABA2a								At1g09630	Ras	14	174	PF00071.17	1.1e-61		Solyc12g010790	Ras	15	175	PF00071.17	4.2e-62
		RABA2b								At1g07410	Ras	14	174	PF00071.17	2.2e-60		Solyc05g052900	Ras	14	174	PF00071.17	7.8e-60
																	Solyc03g006270	Ras	15	175	PF00071.17	1.4e-61
		RABA1f								At5g60860	Ras	15	175	PF00071.17	4.2e-62		Solyc12g010790	Ras	15	175	PF00071.17	4.2e-62
																	Solyc07g053480	Ras	15	175	PF00071.17	2.6e-62
		RABA2c								At3g46830	Ras	14	174	PF00071.17	1.5e-60		Solyc06g005810	Ras	14	174	PF00071.17	3.9e-61
		RABA2d								At5g59150	Ras	14	174	PF00071.17	2.0e-60
		RABA3								At1g01200	Ras	30	190	PF00071.17	1.6e-56		Solyc01g096220	Ras	30	189	PF00071.17	2.1e-58
		RABA4a								At5g65270	Ras	19	179	PF00071.17	2.2e-60		Solyc11g010100	Ras	19	179	PF00071.17	2.3e-61
																	Solyc04g012180	Ras	17	177	PF00071.17	2.5e-61
		RABA4b								At4g39990	Ras	19	179	PF00071.17	9.3e-62
		RABA4c								At5g47960	Ras	17	177	PF00071.17	7.8e-61		Solyc10g079030	Ras	19	179	PF00071.17	2.7e-60
		RABA4d								At3g12160	Ras	17	177	PF00071.17	7.6e-62		Solyc01g086850	Ras	18	178	PF00071.17	4.2e-61
																	Solyc03g064020	Ras	17	177	PF00071.17	2.0e-60
		RABA5a								At5g47520	Ras	16	176	PF00071.17	1.6e-60		Solyc11g012460	Ras	16	176	PF00071.17	5.4e-60
																	Solyc05g054150	Ras	16	176	PF00071.17	8.5e-62
		RABA5b								At3g07410	Ras	14	174	PF00071.17	4.6e-62		Solyc09g097900	Ras	14	174	PF00071.17	1.4e-60
		RABA5c								At2g43130	Ras	14	174	PF00071.17	6.3e-62		Solyc09g098170	Ras	14	174	PF00071.17	2.0e-61
		RABA5d								At2g31680	Ras	14	174	PF00071.17	1.8e-61
		RABA5e								At1g05810	Ras	57	217	PF00071.17	1.4e-60
		RABA6a								At1g73640	Ras	15	174	PF00071.17	5.4e-58		Solyc03g118820	Ras	33	194	PF00071.17	5.0e-58
		RABA6b								At1g18200	Ras	15	174	PF00071.17	1.2e-58
RabB group		RABB1a								At4g17160	Ras	8	168	PF00071.17	5.8e-63		Solyc02g093530	Ras	8	168	PF00071.17	3.8e-61
		RABB1b								At4g35860	Ras	2	122	PF00071.17	9.4e-46		Solyc10g007700	Ras	8	168	PF00071.17	3.5e-63
		RABB1c								At4g17170	Ras	8	168	PF00071.17	4.9e-63		Solyc12g011130	Ras	8	168	PF00071.17	3.8e-63
RabC group		RABC1								At1g43890	Ras	15	176	PF00071.17	4.7e-57		Solyc04g064510	Ras	15	176	PF00071.17	1.7e-57
		RABC2a								At5g03530	Ras	15	176	PF00071.17	2.2e-55		Solyc09g008460	Ras	20	181	PF00071.17	4.3e-56
																	Solyc10g086310	Ras	12	173	PF00071.17	5.4e-56
		RABC2b								At3g09910	Ras	15	176	PF00071.17	3.3e-54
RabD group		RABD1								At3g11730	Ras	10	170	PF00071.17	7.9e-63		Solyc01g103370	Ras	10	170	PF00071.17	8.4e-65
		RABD2a	YFL038C	Ras	10	170	PF00071.17	2.3e-64		At1g02130	Ras	10	169	PF00071.17	7.9e-67		Solyc05g053940	Ras	10	169	PF00071.17	1.2e-66
		RABD2b								At5g47200	Ras	10	170	PF00071.17	6.9e-65		Solyc01g090170	Ras	10	170	PF00071.17	4.0e-66
		RABD2c								At4g17530	Ras	10	170	PF00071.17	7.4e-66		Solyc08g078070	Ras	10	170	PF00071.17	1.4e-67
																	Solyc05g052070	Ras	10	170	PF00071.17	9.7e-67
RabE group		RABE1a	YFL005W	Ras	22	181	PF00071.17	1.2e-63		At3g53610	Ras	17	178	PF00071.17	8.1e-66		Solyc11g073050	Ras	17	178	PF00071.17	1.9e-66
		RABE1c								At3g46060	Ras	17	178	PF00071.17	4.6e-66		Solyc10g086350	Ras	17	178	PF00071.17	8.5e-67
		RABE1d								At5g03520	Ras	39	168	PF00071.17	4.5e-50		Solyc09g010370	Ras	17	178	PF00071.17	1.2e-66
		RABE1e								At3g09900	Ras	17	178	PF00071.17	1.4e-66		Solyc04g011360	Ras	17	178	PF00071.17	6.0e-66
										At5g59840	Ras	17	179	PF00071.17	3.1e-66		Solyc06g005350	Ras	17	143	PF00071.17	1.7e-51
		RABE1b								At4g20360	GTP_EFTU	77	278	PF00009.22	5.9e-62		Solyc03g112150	GTP_EFTU	78	279	PF00009.22	1.4e-60
											GTP_EFTU_D2	302	371	PF03144.20	1.2e-17			GTP_EFTU_D2	303	372	PF03144.20	1.5e-18
											GTP_EFTU_D3	375	474	PF03143.12	1.1e-33			GTP_EFTU_D3	377	475	PF03143.12	8.9e-34
																	Solyc06g071790	GTP_EFTU	79	235	PF00009.22	4.3e-55
																		GTP_EFTU_D2	276	345	PF03144.20	1.6e-17
																		GTP_EFTU_D3	349	448	PF03143.12	2.8e-34
RabF group		RABF1	YKR014C	Ras	5	194	PF00071.17	4.9e-56		At3g54840	Ras	35	189	PF00071.17	2.1e-57		Solyc11g008430	Ras	34	194	PF00071.17	2.4e-58
		RABF2a	YOR089C	Ras	9	171	PF00071.17	2.4e-60		At5g45130	Ras	12	171	PF00071.17	1.4e-59		Solyc02g081380	Ras	12	171	PF00071.17	1.6e-59
		RABF2b	YNL093W	Ras	14	179	PF00071.17	1.1e-56		At4g19640	Ras	12	171	PF00071.17	2.2e-60		Solyc02g069370	Ras	12	171	PF00071.17	9.2e-60
																	Solyc02g036450	Ras	12	171	PF00071.17	2.3e-59
RabG group		RABG1								At5g39620	Ras	7	174	PF00071.17	6.8e-52
		RABG2	YML001W	Ras	10	177	PF00071.17	2.1e-56		At2g21880	Ras	11	167	PF00071.17	8.9e-43		Solyc04g072060	Ras	10	175	PF00071.17	1.6e-57
		RABG3a								At4g09720	Ras	10	181	PF00071.17	9.5e-53		Solyc03g120750	Ras	10	176	PF00071.17	4.6e-56
		RABG3b								At1g22740	Ras	10	175	PF00071.17	7.6e-55		Solyc04g051680	Ras	10	174	PF00071.17	4.9e-51
		RABG3c								At3g16100	Ras	10	177	PF00071.17	5.1e-54		Solyc01g109520	Ras	10	177	PF00071.17	4.9e-57
		RABG3d								At1g52280	Ras	10	176	PF00071.17	1.6e-55
		RABG3e								At1g49300	Ras	10	176	PF00071.17	3.8e-55
		RABG3f								At3g18820	Ras	10	177	PF00071.17	6.0e-58
RabH group		RABH1a	YLR262C	Ras	12	173	PF00071.17	1.5e-57		At5g64990	Ras	9	174	PF00071.17	1.5e-51		Solyc03g078570	Ras	11	169	PF00071.17	1.8e-57
		RABH1b								At2g44610	Ras	11	169	PF00071.17	6.1e-58		Solyc05g051570	Ras	11	169	PF00071.17	1.1e-57
		RABH1c								At4g39890	Ras	11	170	PF00071.17	9.9e-58		Solyc01g088560	Ras	11	169	PF00071.17	5.4e-58
		RABh1d								At2g22290	Ras	11	169	PF00071.17	1.2e-55
		RABH1e								At5g10260	Ras	11	169	PF00071.17	3.9e-57
other small GTPases		Arf1-like2	YBR164C	Arf	5	177	PF00025.16	1.3e-76		At2g24765	Arf	5	128	PF00025.16	3.5e-59		Solyc07g006640	Arf	6	176	PF00025.16	5.9e-77
		ArfRP1-like	YPL051W	Arf	12	183	PF00025.16	1.8e-47		At5g52210	Arf	11	181	PF00025.16	2.0e-47		Solyc10g074630	Arf	4	171	PF00025.16	3.2e-49
		Arl2-like								At2g18390	Arf	4	177	PF00025.16	2.1e-69		Solyc07g014650	Arf	1	160	PF00025.16	7.0e-67
		Arl5-like								At3g22950	Arf	12	176	PF00025.16	4.4e-66		Solyc03g005300	Arf	12	176	PF00025.16	1.3e-66
		Arl8-like								At5g37680	Arf	9	178	PF00025.16	1.9e-44		Solyc02g092330	Arf	9	178	PF00025.16	1.5e-45
										At3g49860	Arf	8	170	PF00025.16	1.1e-43		Solyc02g064640	Arf	9	178	PF00025.16	6.8e-47
										At3g49870	Arf	9	178	PF00025.16	1.5e-46		Solyc03g043960	Arf	9	178	PF00025.16	4.3e-45
										At5g67560	Arf	9	178	PF00025.16	6.5e-46		Solyc11g011040	Arf	9	178	PF00025.16	2.3e-44
SM-family proteins	PM	KEULLE								At1g12080
		SEC1a	YDR164C	Sec1	26	635	PF00995.18	1.3e-96		At1g02010	Sec1	45	638	PF00995.18	4.7e-123		Solyc01g091300	Sec1	33	508	PF00995.18	1.6e-94
		SEC1b								At4g12120	Sec1	43	645	PF00995.18	2.0e-130		Solyc08g079520	Sec1	43	651	PF00995.18	7.2e-133
										At1g12360	Sec1	43	650	PF00995.18	1.1e-130
	TGN	VPS45	YGL095C	Sec1	33	572	PF00995.18	6.0e-143		At1g77140	Sec1	21	555	PF00995.18	3.0e-149		Solyc04g064820	Sec1	21	554	PF00995.18	1.8e-147
	LE/vac.	VPS33	YLR396C	Sec1	30	690	PF00995.18	1.5e-93		At3g54860	Sec1	36	602	PF00995.18	2.0e-95		Solyc05g055600	Sec1	35	590	PF00995.18	1.8e-101
	ER-Golgi	SLY1	YDR189W	Sec1	53	653	PF00995.18	2.7e-144		At2g17980	Sec1	34	605	PF00995.18	7.9e-135		Solyc01g112150	Sec1	34	602	PF00995.18	4.0e-133
