# Supplementary material for: The Complexity of Vesicle Transport Factors in Plants Examined by Orthology Search
Source: PLoS One. 2014 May 20;9(5):e97745. doi: 10.1371/journal.pone.0097745 (PMC4028247; doi:10.1371/journal.pone.0097745)
Supplement: Table S26 — Domain architecture of tethering factors in yeast, A. thaliana and S. lycopersicum. (XLS) [file pone.0097745.s028.xls]

## Sheet: Sheet1
Table S23: Domain architecture of tethering factors in yeast, Arabidopsis and tomato
Complex		Factors	Yeast							Arabidopsis							Tomato
			Id	Domain	Start	End	Pfam Id	E-value		Id	Domain	Start	End	Pfam Id	E-value		Id	Domain	Start	End	Pfam Id	E-value
Coiled coils		Uso1	YDL058W	Uso1_p115_head	363	715	PF04869.9	3.4e-111		At3g27530	Uso1_p115_head	367	683	PF04869.9	1.5e-19		Solyc08g081410	Uso1_p115_head	302	559	PF04869.9	2.5e-19
				Uso1_p115_C	1667	1786	PF04871.8	1.1e-31			Uso1_p115_C	791	914	PF04871.8	3.5e-39			Uso1_p115_C	719	835	PF04871.8	1.1e-25
		COY1	YKL179C	CASP_C	408	642	PF08172.7	2.8e-76		At3g18480	CASP_C	437	670	PF08172.7	1.5e-71		Solyc06g069210	CASP_C	433	666	PF08172.7	4.6e-70
		Rud3	YOR216C	GRAB	401	419	PF10375.4	2.2e-06
		Imh1	YLR309C	GRIP	865	906	PF01465.15	5.2e-15
HOPS (MTC)		Vps11	YMR231W	VPS11_C	974	1023	PF12451.3	5.1e-13		At2g05170	Clathrin	393	532	PF00637.15	8.8e-15		Solyc06g065170	Clathrin	397	518	PF00637.15	4.1e-13
											VPS11_C	878	925	PF12451.3	1.1e-15			VPS11_C	886	933	PF12451.3	8.0e-15
		Vps16	YPL045W	Vps16_N	4	378	PF04841.8	2.5e-137		At2g38020	Vps16_N	8	429	PF04841.8	2.5e-89		Solyc07g056220	Vps16_N	8	410	PF04841.8	1.1e-77
				Vps16_C	478	797	PF04840.7	1.7e-126			Vps16_C	528	803	PF04840.7	3.9e-59			Vps16_C	508	822	PF04840.7	2.1e-68
		Vps18	YLR148W	Pep3_Vps18	214	379	PF05131.9	5.0e-45		At1g12470	Pep3_Vps18	253	403	PF05131.9	1.1e-38		Solyc06g005080	Pep3_Vps18	328	482	PF05131.9	6.8e-36
				Clathrin	585	739	PF00637.15	4.3e-20			Clathrin	593	745	PF00637.15	1.1e-10			Clathrin	687	825	PF00637.15	7.2e-12
				Vps39_2	748	852	PF10367.4	0.00014
		Vps33	YLR396C	Sec1	29	690	PFF00995	7.0e-94		At3g54860	Sec1	35	603	PF00995	1.6e-95		Solyc05g055660	Sec1	35	592	PF00995	1.6e-101
		Vps39	YDL077C	Vps39_1	603	715	PF10366.4	2.1e-35		At4g36630	CNH	59	279	PF00780	5.6e-25		Solyc02g085220	CNH	58	285	PF00780	5.2e-22
				Vps39_2	905	1016	PF10367.4	4.3e-12			Vps39_1	502	612	PF10366	4.3e-27			Vps39_1	505	615	PF10366	4.4e-22
											Clathrin	629	770	PF00637	1.3e-17			Clathrin	631	779	PF00637	5.3e-8
											Vps39_2	875	984	PF10367	5.1e-33			Vps39_2	876	985	PF10367	1.7e-30
																	Solyc07g056660	CNH	68	288	PF00780	5.9e-21
																		Vps39_1	508	618	PF10366	1.6e-24
																		Clathrin	634	775	PF00637	5.6e-8
																		Vps39_2	879	988	PF10367	2.0e-30
		Vps41	YDR080W	WD40	146	179	PF00400.27	2		At1g08190	WD40	89	124	PF00400.27	1.8e-06		Solyc06g074740	WD40	83	118	PF00400.27	1.6e-06
				Clathrin	754	898	PF00637.15	2.2e-31			Clathrin	635	765	PF00637.15	2.1e-19			Clathrin	620	746	PF00637.15	3.6e-19
																	Solyc11g066560	WD40	84	119	PF00400.27	2.8e-06
																		Clathrin	620	751	PF00637.15	1.6e-19
CORVET (MTC)		Vps11	d.a	d.a	d.a	d.a	d.a	d.a		At2g05170	d.a	d.a	d.a	d.a	d.a		Solyc06g065170	d.a	d.a	d.a	d.a	d.a
		Vps16	d.a	d.a	d.a	d.a	d.a	d.a		At2g38020	d.a	d.a	d.a	d.a	d.a		Solyc07g056220	d.a	d.a	d.a	d.a	d.a
		Vps18	d.a	d.a	d.a	d.a	d.a	d.a		At1g12470	d.a	d.a	d.a	d.a	d.a		Solyc06g005080	d.a	d.a	d.a	d.a	d.a
		Vps33	d.a	d.a	d.a	d.a	d.a	d.a		At3g54860	d.a	d.a	d.a	d.a	d.a		Solyc05g55600	d.a	d.a	d.a	d.a	d.a
		Vps3	YDR495C	Vps39_2	937	1005	PF10367	0.56
		Vps8	YAL002W	Vps8	537	735	PF12816.2	9.6e-63		At4g00800	Vps8	947	1130	PF12816.2	1.9e-53		Solyc05g044610	Vps8	904	1090	PF12816.2	3.5e-52
											Clathrin	1444	1512	PF00637.15	1.3e-07			Clathrin	1400	1501	PF00637.15	2.8e-08
CATCHR Family	Exocyst	Sec3	YER008C	Sec3	640	1316	PF09763.4	6.0e-175		At1g47550	Sec3-PIP2bind	48	146	PF15277	6.4e-19		Solyc12g088990	Sec3-PIP2bind	49	147	PF15277	2.9e-17
											Sec3_C	208	872	PF09763	7.3e-141			Sec3_C	209	872	PF09763	1.1e-141
										At1g47560	Sec3-PIP2bind	48	146	PF15277	3.2e-18
											Sec3_C	208	871	PF09763	2.7e-136
		Sec5	YDR166C	Sec5	144	361	PF15469	1.3e-43		At1g76850	Sec5	265	443	PF15469	3.3e-59		Solyc040g71350	Sec5	270	448	PF15469	3.4e-59
										At1g21170	Sec5	264	442	PF15469	3.3e-59		Solyc12g056520	Sec5	158	336	PF15469	2.3e-57
		Sec6	YIL068C	Sec6	178	797	PF06046.8	9.0e-177		At1g71820	Sec6	492	754	PF06046.8	1.2e-62		Solyc04g072290	Sec6	176	727	PF06046.8	5.8e-126
		Sec8	YPR055W	Sec8_exocyst	34	174	PF04048.9	4.2e-50		At3g10380	Sec8_exocyst	15	151	PF04048	1.1e-38		Solyc11g008340	Sec8_exocyst	87	223	PF04048	3.7e-36
		Sec10	YLR166C	Sec10	121	859	PF07393.6	5.0e-214		At5g12370	Sec10	140	476	PF07393.6	2.4e-91		Solyc03g095410	Sec10	142	475	PF07393.6	8.8e-79
											Sec10	489	810	PF07393.6	8.6e-88			Sec10	485	819	PF07393.6	5.0e-90
																	Solyc11g050710	Sec10	136	501	PF07393.6	2.1e-73
																		Sec10	521	769	PF07393.6	7.1e-53
																	Solyc10g019110	Sec10	53	197	PF07393.6	3.2e-27
																		Sec10	203	331	PF07393.6	3.6e-13
																		Sec10	362	602	PF07393.6	3.9e-41
																	Solyc10g019140	Sec10	90	414	PF07393.6	1.1e-73
																		Sec10	432	495	PF07393.6	1.3e-08
		Sec15	YGL233W	Sec15	521	865	PF04091.7	1.3e-110		At4g02350	Sec15	446	752	PF04091.7	1.1e-83		Solyc09g075280	Sec15	464	769	PF04091.7	3.1e-78
										At3g56640	Sec15	443	755	PF04091.7	4.4e-87		Solyc12g096290	Sec15	428	730	PF04091.7	8.9e-85
		Exo70	YJL085W	Exo70	235	621	PF03081.10	3.6e-88		At5g59730	Exo70	227	595	PF03081.10	2.9e-95		Solyc04g077760	Exo70	313	670	PF03081.10	8.7e-73
										At5g03540	Exo70	294	653	PF03081.10	8.8e-114		Solyc11g073010	Exo70	238	601	PF03081.10	1.2e-99
										At1g72470	Exo70	246	617	PF03081.10	1.4e-105		Solyc10g081940	Exo70	270	630	PF03081.10	4.5e-108
										At5g13150	Exo70	272	641	PF03081.10	1.3e-103		Solyc01g009880	Exo70	270	650	PF03081.10	1.2e-101
										At5g52340	Exo70	268	620	PF03081.10	1.4e-107		Solyc06g005280	Exo70	206	569	PF03081.10	8.0e-96
										At3g55150	Exo70	244	607	PF03081.10	2.4e-97		Solyc05g054820	Exo70	261	617	PF03081.10	3.5e-92
										At3g09530	Exo70	227	599	PF03081.10	2.8e-101		Solyc03g115070	Exo70	266	620	PF03081.10	5.7e-87
										At2g39380	Exo70	243	607	PF03081.10	7.9e-98		Solyc05g024340	Exo70	206	577	PF03081.10	1.4e-93
										At1g07000	Exo70	246	593	PF03081.10	3.9e-95		Solyc12g055770	Exo70	257	617	PF03081.10	4.6e-74
										At5g52350	Exo70	222	573	PF03081.10	3.3e-92		Solyc04g009740	Exo70	284	645	PF03081.10	3.4e-112
										At2g28650	Exo70	209	553	PF03081.10	3.9e-96		Solyc06g075610	Exo70	224	592	PF03081.10	4.3e-95
										At2g28640	Exo70	217	575	PF03081.10	2.0e-89		Solyc11g006620	Exo70	286	646	PF03081.10	3.0e-112
										At5g61010	Exo70	272	623	PF03081.10	2.9e-98
										At1g07725	Exo70	237	588	PF03081.10	7.2e-101
		Exo84	YBR102C	Vps51	178	260	PF08700.6	7.5e-08		At5g49830	Vps51	107	174	PF08700	2.3e-10		Solyc03g123870	Vps51	35	121	PF08700	5.2e-19
	DSL1 Complex	Dsl1	YNL258C	Dsl1_N	4	360	PF11988.3	2.5e-143
				Dsl1_C	453	753	PF11989.3	7.5e-140
		Tip20	YGL145W	RINT1_TIP1	239	696	PF04437.8	1.1e-123		At1g08400	RINT1_TIP1	293	800	PF04437	5.5e-99
		Sec39	YLR440C	Sec39	6	690	PF08314.6	2.0e-185
	COG Complex (MTC)	COG1	YGL223C	Vps51	2	75	PF08700	0.0001		At5g16300	Vps51	21	103	PF08700	2.8e-18		Solyc03g120700	Vps51	33	111	PF08700	9.5e-17
				PRANC	205	280	PF09372	0.039
		COG2	YGR120C	COG2	41	160	PF06148.6	9.9e-11		At4g24840	COG2	31	163	PF06148	9.9e-37		Solyc08g006660	COG2	36	168	PF06148	2.9e-35
											DUF3510	588	718	PF12022	1.4e-35			DUF3510	574	704	PF12022	5.8e-33
		COG3	YER157W	Sec34	83	238	PF04136.10	2.2e-29		At1g73430	Sec34	110	264	PF04136.10	1.6e-38		Solyc04g008640	Sec34	107	260	PF04136.10	2.3e-37
		COG4	YPR105C	COG4	190	526	PF08318.7	9.1e-122		At4g01400	PPR	121	150	PF01535.15	0.0044		Solyc07g056010	COG4	174	477	PF08318.7	3.6e-73
											PPR_2	188	237	PF13041.1	1.0e-13			Sec6	500	735	PF06046.8	2.8e-08
											PPR	261	287	PF12854.2	2.7e-08			Sec10	540	731	PF07393.6	3.2e-06
											COG4	548	852	PF08318.7	1.2e-87
		COG5	YNL051W	COG5	14	146	PF10392.4	2.2e-46		At1g67930	COG5	57	180	PF10392	1.3e-29		Solyc10g007720	COG5	70	193	PF10392	4.3e-26
		COG6	YNL041C	COG6	183	824	PF06419.6	3.3e-179		At1g31780	COG6	31	678	PF06419.6	6.3e-154		Solyc08g075440	COG6	27	689	PF06419.6	1.6e-148
		COG7	YGL005C	LURAP	115	228	PF14854	0.00034		At5g51430	COG7	4	832	PF10191	0		Solyc05g006950	COG7	4	831	PF10191	1.7e-284
				Allexi_40kDa	174	275	PF05549	0.8
		COG8	YML071C	Dor1	29	381	PF04124.7	2.3e-105		At5g11980	Dor1	29	362	PF04124.7	1.8e-156		Solyc01g087650	Dor1	30	363	PF04124.7	1.8e-147
	GARP complex	Vps51	YKR020W	Vps51	85	159	PF08700.6	2.4e-11
		Vps52	YDR484W	Vps52	47	606	PF04129.7	6.1e-202		At1g71270	Vps52	86	587	PF04129.7	6.4e-223		Solyc02g094090	Vps52	75	576	PF04129.7	2.0e-204
										At1g71300	Vps52	107	600	PF04129.7	1.4e-208
		Vps53	YJL029C	Vps53_N	6	368	PF04100.7	3.0e-122		At1g50500	Vps53_N	1	443	PF04100.7	6.2e-171		Solyc04g049490	Vps53_N	5	423	PF04100.7	9.5e-159
										At1g50970	Vps53_N	1	380	PF04100.7	4.1e-157
		Vps54	YDR027C	Vps54	758	880	PF07928	0.0043		At4g19490	DUF2450	143	338	PF10475	1.6e-5		Solyc02g069660	DUF2450	128	287	PF10475	0.0011
											Vps54	768	903	PF07928	1.5e-42			CALCOCO1	144	256	PF07888	0.057
																	Solyc02g030100	DUF2450	121	256	PF10475	0.056
TRAPP-I		Bet3	YKR068C	TRAPP	29	180	PF04051.11	7.0e-38		At5g54750	TRAPP	23	184	PF04051.11	2.7e-29		Solyc10g006490	TRAPP	23	171	PF04051.11	3.1e-35
																	Solyc01g096530	TRAPP	23	170	PF04051.11	4.3e-35
		Bet5	YML077W	Sybindin	3	118	PF04099.7	6.3e-20		At1g51160	Sybindin	24	167	PF04099.7	8.8e-48		Solyc03g007680	Sybindin	1	129	PF04099.7	1.7e-39
		Trs20	YBR254C	Sedlin_N	7	171	PF04628.8	8.4e-49		At1g80500	Sedlin_N	9	133	PF04628.8	5.8e-42		Solyc06g068030	Sedlin_N	9	135	PF04628.8	6.6e-39
		Trs23	YDR246W	Sybindin	5	56	PF04099.7	2.8e-12		At5g02280	Sybindin	4	134	PF04099.7	1.8e-54		Solyc01g100840	Sybindin	4	134	PF04099.7	1.6e-52
				Sybindin	115	147	PF04099.7	2.8e-05
				Sybindin	172	217	PF04099.7	3.0e-14
		Trs31	YDR472W	TRAPP	61	273	PF04051.11	1.1e-52		At5g58030	TRAPP	29	183	PF04051.11	6.9e-41		Solyc04g015050	TRAPP	29	184	PF04051.11	1.2e-41
		Trs33	YOR115C	TRAPP	45	264	PF04051.11	9.3e-36		At3g05000	TRAPP	29	185	PF04051.11	4.0e-41		Solyc04g072410	TRAPP	9	175	PF04051.11	1.1e-40
		Trs85	YDR108W	TRAPPC-Trs85	220	665	PF12739.2	7.1e-102
Additional TRAPP-II components		Trs65	YGR166W	Trs65	252	558	PF12735.2	2.7e-61
		Trs120	YDR407C	TRAPPC9-Trs120	6	1255	PF08626.6	0		At5g11040	TRAPPC9-Trs120	1	302	PF08626	6.0e-95		Solyc06g065840	TRAPPC9-Trs120	1	301	PF08626	6.3e-93
											TRAPPC9-Trs120	352	1185	PF08626	2.2e-174			TRAPPC9-Trs120	353	1185	PF08626	7.1e-172
		Trs130	YMR218C	TRAPPC10	976	1091	PF12584.3	3.9e-10		At5g54440	Foie-gras 1	156	246	PF11817	2.2e-05		Solyc07g063440	Foie-gras 1	158	246	PF11817	8.6e-08
											TRAPPC10	2	115	PF12584.3	4.1e-26			TRAPPC10	2	115	PF12584.3	3.0e-25
