# Supplementary material for: The Complexity of Vesicle Transport Factors in Plants Examined by Orthology Search
Source: PLoS One. 2014 May 20;9(5):e97745. doi: 10.1371/journal.pone.0097745 (PMC4028247; doi:10.1371/journal.pone.0097745)
Supplement: Table S27 — Domain architecture of SNARE components in yeast, A. thaliana and S. lycopersicum. (XLS) [file pone.0097745.s029.xls]

## Sheet: Sheet1
Table S26: Domain architecture of SNARE components in yeast, Arabidopsis and tomato
Complex		Factors	Yeast							Arabidopsis							Tomato
			Id	Domain	Start	End	Pfam Id	E-value		Id	Domain	Start	End	Pfam Id	E-value		Id	Domain	Start	End	Pfam Id	E-value
Qa SNAREs	ER	SYP81								At1g51740	Syntaxin-18_N	5	86	PF10496.4	1.2e-17		Solyc04g071730	Syntaxin-18_N	5	86	PF10496.4	1.2e-13
																	Solyc03g033850	Syntaxin-18_N	2	49	PF10496.4	6.6e-09
	Golgi	SYP31 (AtSED5)	YLR026C	Sed5p	1	28	PF11416.3	9.0e-14		At5g05760	Syntaxin	45	149	PF00804.20	6.3e-13		Solyc07g054140	Syntaxin	53	158	PF00804.20	1.9e-11
		SYP32		Syntaxin	52	161	PF00804.20	5.1e-20			SNARE	250	309	PF05739.14	3.4e-14			SNARE	245	303	PF05739.14	1.6e-15
				SNARE	254	312	PF05739.14	1.3e-18
										At3g24350	Syntaxin	55	176	PF00804.20	4.3e-09		Solyc08g067910	Syntaxin	57	159	PF00804.20	6.1e-15
											SNARE	275	334	PF05739.14	7.5e-17			SNARE	255	313	PF05739.14	1.2e-16
	TGN	SYP41 (AtTLG2a)	YOL018C	SNARE	249	311	PF05739.14	1.2e-18		At5g26980	Syntaxin	77	172	PF00804.20	3.1e-10		Solyc01g100170	Syntaxin	76	172	PF00804.20	4.5e-11
											SNARE	231	293	PF05739.14	2.0e-17			SNARE	233	295	PF05739.14	3.4e-17
		SYP42 (AtTLG2b)								At4g02195	Syntaxin	74	170	PF00804.20	7.5e-13		Solyc09g075530	Syntaxin	73	167	PF00804.20	2.6e-09
											SNARE	232	294	PF05739.14	2.9e-18			SNARE	228	290	PF05739.14	9.7e-18
		SYP43 (AtTLG2c, synt5)								At3g05710	Syntaxin	84	181	PF00804.20	1.2e-10
											SNARE	240	302	PF05739.14	8.2e-18
	Late endosome/vacuole	SYP21 (AtPEP12)	YOR036W	SNARE	200	262	PF05739.14	1.3e-19		At5g16830	Syntaxin	33	119	PF00804.20	2.3e-06		Solyc06g062360	Syntaxin	23	112	PF00804.20	4.7e-08
											SNARE	191	253	PF05739.14	5.5e-18			SNARE	185	247	PF05739.14	5.4e-21
		SYP22 (SGR3/ AtVAM3)								At5g46860	Syntaxin	23	111	PF00804.20	2.2e-09		Solyc08g076540	Syntaxin	24	112	PF00804.20	1.4e-08
											SNARE	180	242	PF05739.14	1.6e-19			SNARE	185	247	PF05739.14	7.4e-22
		SYP23 (AtPLP)								At4g17730	Syntaxin	28	116	PF00804.20	1.6e-08		Solyc11g066910	Syntaxin	25	112	PF00804.20	3.0e-7
											SNARE	189	249	PF05739.14	1.3e-18			SNARE	185	247	PF05739.14	6.3e-21
																	Solyc06g072760	SNARE	195	256	PF05739.14	1.4e-18
																	Solyc08g005200	Syntaxin	26	112	PF00804.20	2.7e-08
																		SNARE	185	247	PF05739.14	4.1e-19
		SYP24 (pseudo)								At1g32270	LEA_2	34	124	PF03168.8	1.4e-08
											SNARE	271	330	PF05739.14	6.2e-15
	cell plate	KNOLLE (SYP111)	YPL232W	Syntaxin	34	117	PF00804.20	8.6e-08		At1g08560	Syntaxin	45	147	PF00804.20	1.7e-09		Solyc06g053760	Syntaxin	41	146	PF00804.20	2.4e-12
				SNARE	196	256	PF05739.14	3.4e-16			SNARE	218	279	PF05739.14	8.5e-20			SNARE	218	280	PF05739.14	4.2e-21
			YMR183C	SNARE	200	260	PF05739.14	8.9e-16		At3g52400	Syntaxin	43	149	PF00804.20	1.2e-09		Solyc10g081580	Syntaxin	39	145	PF00804.20	4.7e-16
											SNARE	218	280	PF05739.14	2.9e-21			SNARE	214	276	PF05739.14	1.5e-19
										At4g03330	Syntaxin	36	142	PF00804.20	4.5e-13		Solyc01g056810	Syntaxin	10	88	PF00804.20	2.5e-06
											SNARE	211	272	PF05739.14	2.6e-21			SNARE	157	218	PF05739.14	2.0e-19
										At3g03800	Syntaxin	36	139	PF00804.20	7.5e-14		Solyc01g109750	Syntaxin	38	140	PF00804.20	5.0e-9
											SNARE	210	272	PF05739.14	8.2e-21			SNARE	193	254	PF05739.14	2.4e-20
										At5g08080	Syntaxin	34	151	PF00804.20	6.2e-11		Solyc07g052470	Syntaxin	39	144	PF00804.20	1.8e-14
											SNARE	220	281	PF05739.14	2.1e-19			SNARE	213	274	PF05739.14	1.2e-16
		SYP112								At2g18260	Syntaxin	47	151	PF00804.20	6.4e-10		Solyc02g085090	Syntaxin	42	149	PF00804.20	1.2e-08
											SNARE	215	277	PF05739.14	1.7e-17			SNARE	210	272	PF05739.14	1.1e-17
	PM1	PEN1 (SYP121/SYR1)								At3g11820	Syntaxin	44	150	PF00804.20	4.6e-12		Solyc01g006950	Syntaxin	34	140	PF00804.20	1.3e-12
											SNARE	219	281	PF05739.14	4.5e-22			SNARE	209	271	PF05739.14	1.9e-22
																	Solyc10g081850	Syntaxin	37	143	PF00804.20	7.2e-13
																		SNARE	212	274	PF05739.14	2.0e-121
		SYP122 (Synt4)	YPL232W	d.a	d.a	d.a	d.a	d.a		At1g08560	d.a	d.a	d.a	d.a	d.a		Solyc06g053760	d.a	d.a	d.a	d.a	d.a
			YMR183C	d.a	d.a	d.a	d.a	d.a		At3g52400	d.a	d.a	d.a	d.a	d.a		Solyc10g081580	d.a	d.a	d.a	d.a	d.a
										At4g03330	d.a	d.a	d.a	d.a	d.a		Solyc01g056810	d.a	d.a	d.a	d.a	d.a
										At3g03800	d.a	d.a	d.a	d.a	d.a		Solyc01g109750	d.a	d.a	d.a	d.a	d.a
										At5g08080	d.a	d.a	d.a	d.a	d.a		Solyc07g052470	d.a	d.a	d.a	d.a	d.a
	PM2	SYP123	YPL232W	d.a	d.a	d.a	d.a	d.a		At1g08560	d.a	d.a	d.a	d.a	d.a		Solyc06g053760	d.a	d.a	d.a	d.a	d.a
			YMR183C	d.a	d.a	d.a	d.a	d.a		At3g52400	d.a	d.a	d.a	d.a	d.a		Solyc10g081580	d.a	d.a	d.a	d.a	d.a
										At4g03330	d.a	d.a	d.a	d.a	d.a		Solyc01g056810	d.a	d.a	d.a	d.a	d.a
										At3g03800	d.a	d.a	d.a	d.a	d.a		Solyc01g109750	d.a	d.a	d.a	d.a	d.a
										At5g08080	d.a	d.a	d.a	d.a	d.a		Solyc07g052470	d.a	d.a	d.a	d.a	d.a
		SYP124	YPL232W	d.a	d.a	d.a	d.a	d.a		At1g61290	Syntaxin	33	139	PF00804.20	6.1e-14		Solyc12g005580	Syntaxin	40	145	PF00804.20	1.5e-11
		SYP125	YMR183C	d.a	d.a	d.a	d.a	d.a			SNARE	208	270	PF05739.14	3.9e-22			SNARE	214	276	PF05739.14	5.4e-21
										At1g11250	Syntaxin	28	134	PF00804.20	5.4e-13
											SNARE	203	265	PF05739.14	9.7e-22
	PM3	SYP131	YPL232W	d.a	d.a	d.a	d.a	d.a		At1g08560	d.a	d.a	d.a	d.a	d.a		Solyc06g053760	d.a	d.a	d.a	d.a	d.a
		SYP132	YMR183C	d.a	d.a	d.a	d.a	d.a		At3g52400	d.a	d.a	d.a	d.a	d.a		Solyc10g081580	d.a	d.a	d.a	d.a	d.a
										At4g03330	d.a	d.a	d.a	d.a	d.a		Solyc01g056810	d.a	d.a	d.a	d.a	d.a
										At3g03800	d.a	d.a	d.a	d.a	d.a		Solyc01g109750	d.a	d.a	d.a	d.a	d.a
										At5g08080	d.a	d.a	d.a	d.a	d.a		Solyc07g052470	d.a	d.a	d.a	d.a	d.a
Qb-SNAREs	ER	Sec20								At3g24315	Sec20	146	237	PF03908.8	5.9e-34		Solyc09g090860	Sec20	147	238	PF03908.8	2.9e-28
	ER/Golgi	MEMB11								At2g36900	V-SNARE_C	134	199	PF12352.3	3.6e-20		Solyc07g047720	V-SNARE_C	155	219	PF12352.3	3.8e-17
		MEMB12								At5g50440	V-SNARE_C	128	193	PF12352.3	1.1e-19
	Golgi	GOS11								At1g15880	V-SNARE_C	134	198	PF12352.3	4.5e-20		Solyc06g065740	V-SNARE_C	132	196	PF12352.3	1.1e-16
		GOS12	YHL031C	V-SNARE_C	136	201	PF12352.3	3.2e-20		At2g45200	V-SNARE_C	168	232	PF12352.3	3.8e-18		Solyc01g091020	V-SNARE_C	146	210	PF12352.3	1.0e-15
	TGN/Vac.	VTI11								At5g39510	V-SNARE	12	90	PF05008.10	1.8e-24		Solyc07g047720	V-SNARE_C	155	219	PF12352.3	3.8e-17
											V-SNARE_C	128	193	PF12352.3	1.1e-24
										At2g36900	V-SNARE_C	134	199	PF12352.3	3.6e-20
		VTI12								At1g26680	B3	15	102	PF02362.16	1.3e-15		Solyc08g006200	B3	10	95	PF02362.16	1.2e-12
											B3	154	249	PF02362.16	1.7e-18			B3	194	272	PF02362.16	9.4e-12
											B3	268	361	PF02362.16	1.2e-18			B3	326	413	PF02362.16	1.7e-12
											B3	437	531	PF02362.16	1.5e-16			B3	469	553	PF02362.16	4.8e-16
											B3	617	709	PF02362.16	5.6e-19		Solyc08g006190	B3	10	94	PF02362.16	2.7e-12
											B3	728	822	PF02362.16	5.8e-21			B3	158	245	PF02362.16	7.2e-12
										At2g24690	B3	97	190	PF02362.16	1.6e-22			B3	310	390	PF02362.16	1.1e-15
											B3	254	345	PF02362.16	7.3e-20			B3	435	516	PF02362.16	1.1e-15
											B3	582	664	PF02362.16	4.3e-08		Solyc08g006240	B3	17	95	PF02362.16	1.2e-12
											B3	687	774	PF02362.16	2.3e-13			B3	159	246	PF02362.16	1.6e-15
										At4g31680	B3	14	100	PF02362.16	2.9e-19			B3	281	368	PF02362.16	3.1e-14
											B3	149	243	PF02362.16	5.6e-23			B3	392	472	PF02362.16	2.2e-13
											B3	249	345	PF02362.16	3.9e-14		Solyc08g006280	B3	140	222	PF02362.16	2.5e-14
										At2g24650	B3	10	91	PF02362.16	2.3e-13			B3	464	546	PF02362.16	6.0e-9
											B3	159	252	PF02362.16	1.5e-14
											B3	305	397	PF02362.16	1.8e-15
											B3	489	568	PF02362.16	9.4e-16
											B3	643	737	PF02362.16	7.3e-18
											B3	820	909	PF02362.16	3.0e-19
											B3	944	1033	PF02362.16	1.2e-13
										At4g31620	B3	22	100	PF02362.16	2.9e-12
											B3	161	248	PF02362.16	5.2e-16
											B3	286	382	PF02362.16	1.2e-19
										At2g24645	B3	6	92	PF02362.16	8.6e-14
											B3	132	224	PF02362.16	1.1e-19
											B3	237	331	PF02362.16	1.4e-22
											B3	390	484	PF02362.16	2.0e-15
										At4g31660	B3	14	100	PF02362.16	7.6e-16
											B3	171	243	PF02362.16	2.2e-11
										At5g32460	B3	14	100	PF02362.16	2.6e-13
											B3	146	238	PF02362.16	1.1e-10
											B3	297	390	PF02362.16	8.0e-10
											B3	432	514	PF02362.16	2.2e-13
										At4g00260	B3	6	93	PF02362.16	4.6e-14
											B3	136	229	PF02362.16	5.1e-20
											B3	280	373	PF02362.16	3.8e-21
											B3	428	522	PF02362.16	1.1e-14
										At2g24700	B3	14	100	PF02362.16	8.1e-13
											B3	151	244	PF02362.16	6.8e-21
											B3	277	369	PF02362.16	1.1e-19
											B3	472	554	PF02362.16	9.8e-11
										At4g31640	B3	14	100	PF02362.16	1.7e-19
											B3	152	246	PF02362.16	1.1e-21
										At2g24696	B3	52	122	PF02362.16	4.9e-12
											B3	131	223	PF02362.16	1.6e-13
											B3	280	372	PF02362.16	1.8e-10
										At4g31650	B3	14	100	PF02362.16	1.5e-17
											B3	132	226	PF02362.16	3.0e-19
											B3	296	370	PF02362.16	1.3e-17
											B3	395	490	PF02362.16	3.1e-16
										At2g24681	B3	123	206	PF02362.16	1.1e-13
										At2g24680	B3	57	153	PF02362.16	1.4e-17
											B3	194	287	PF02362.16	6.4e-17
											B3	345	435	PF02362.16	6.4e-17
										At4g31610	B3	32	90	PF02362.16	4.8e-11
											B3	162	257	PF02362.16	6.2e-18
											B3	286	385	PF02362.16	6.2e-19
										At4g31615	B3	18	102	PF02362.16	4.6e-11
											B3	154	245	PF02362.16	5.0e-19
											B3	274	372	PF02362.16	2.4e-20
										At4g31630	B3	25	102	PF02362.16	1.3e-10
											B3	172	264	PF02362.16	2.1e-20
											B3	311	402	PF02362.16	2.0e-14
										At4g31690	B3	14	100	PF02362.16	8.6e-20
											B3	149	243	PF02362.16	4.3e-22
											B3	247	318	PF02362.16	5.2e-09
		VTI13	YMR197C	V-SNARE	12	92	PF05008.10	1.0e-20		At3g29100	V-SNARE	1	36	PF05008.10	3.7e-10		Solyc03g115760	V-SNARE	12	90	PF05008.10	3.2e-26
				V-SNARE_C	127	189	PF12352.3	1.8e-22			V-SNARE_C	74	139	PF12352.3	3.6e-24			V-SNARE_C	128	193	PF12352.3	1.8e-21
		VTI14								At5g39630	V-SNARE	12	90	PF05008.10	7.1e-17
											V-SNARE_C	124	188	PF12352.3	6.6e-20
										At5g39510	V-SNARE	12	90	PF05008.10	1.8e-24
											V-SNARE_C	128	193	PF12352.3	1.1e-24
	TGN/PM	NPSN11								At2g35190	Sec20	152	232	PF03908.8	6.8e-07		Solyc08g077550	Sec20	150	231	PF03908.8	1.7e-07
		NPSN12								At1g48240	V-SNARE_C	152	210	PF12352.3	1.8e-06		Solyc12g098950	Sec20	154	233	PF03908.8	4.0e-7
		NPSN13								At3g17440	V-SNARE_C	152	210	PF12352.3	5.1e-07
Qc-SNAREs	ER	USE11								At1g54110	Use1	5	236	PF09753.4	4.6e-54		Solyc02g069380	Use1	4	239	PF09753.4	5.1e-50
										At3g55600	Use1	5	240	PF09753.4	3.3e-66
	ER/Golgi	BET11								At3g58170	SNARE	37	98	PF05739.14	7.2e-16		Solyc09g089630	SNARE	41	101	PF05739.14	7.7e-14
		BET12								At4g14455	SNARE	39	99	PF05739.14	3.8e-13		Solyc06g008520	SNARE	32	93	PF05739.14	4.8e-14
	Golgi	SFT11	YKL006C-A	SF-assemblin	11	76	PF06705	0.12		At1g29060	SPAM	22	112	PF02090	0.11		Solyc04g074940	Spectrin	21	100	PF00435	0.1
				Tape_meas_lam_C	13	73	PF09718	0.0014			SNARE	45	106	PF05739	3.3e-5			DUF3186	29	92	PF11382	0.028
		SFT12									UPF0118	39	134	PF01594	0.0033			CCDC144	43	113	PF14915	0.024
										At4g14600	SNARE	48	109	PF05739	0.0002			SNARE	44	104	PF05739	0.0019
											UPF0118	41	137	PF01594	0.011			DivIVA	44	115	PF05103	0.039
																		APG17	35	109	PF04108	0.035
																		UPF0118	38	133	PF01594	0.048
																		Slyx	59	108	PF04102	0.2
																		TSC22	45	93	PF01166	0.18
	TGN/Vac	SYP51	YGL212W	PX	23	120	PF00787.19	4.2e-13		At1g16240	SNARE	141	191	PF05739.14	2.6e-11		Solyc07g065030	SNARE	118	179	PF05739.14	4.8e-12
				SNARE	255	314	PF05739.14	5.8e-12
		SYP52								At1g79590	SNARE	142	204	PF05739.14	9.5e-13		Solyc10g081060	SNARE	134	194	PF05739.14	5.9e-13
	TGN/Endo	SYP61	YDR468C	Syntaxin-6_N	6	87	PF09177.6	2.8e-06		At1g28490	Syntaxin-6_N	17	60	PF09177.6	7.4e-09		Solyc12g089150	SNARE	42	103	PF05739.14	2.9e-08
				SNARE	137	199	PF05739.14	1.3e-14			SNARE	119	179	PF05739.14	1.6e-12		Solyc12g014550	NF	NF	NF	NF	NF
																	Solyc10g081060	SNARE	134	196	PF05739.14	6.4e-13
	PM	SYP71								At3g09470	UNC-93	34	187	PF05978	3.6e-14		Solyc09g010470	UNC-93	30	186	PF05978	9.7e-13
		SYP72								At3g45280	SNARE	178	240	PF05739.14	1.5e-13
		SYP73								At3g61450	SNARE	175	237	PF05739.14	6.2e-15
Qb+c SNAREs	PM	SNAP33								At5g61210	SNAP-25	179	239	PF00835.14	4.9e-10		Solyc03g115470	SNARE	283	340	PF05739.14	1.9e-14
											SNARE	240	297	PF05739.14	1.1e-14		Solyc06g069570	SNARE	246	304	PF05739.14	2.4e-12
		SNAP29								At5g07880	SNARE	191	250	PF05739.14	7.3e-14
		SNAP30								At1g13890	SNARE	203	261	PF05739.14	5.0e-16
R-SNAREs	ER/Golgi	Sec22	YLR268W	Longin	34	116	PF13774.1	1.5e-20		At1g11890	Longin	35	119	PF13774.1	7.9e-27		Solyc12g049420	Longin	35	119	PF13774.1	3.1e-25
				Synaptobrevin	130	213	PF00957.16	3.0e-17			Synaptobrevin	133	213	PF00957.16	1.2e-18			Synaptobrevin	133	212	PF00957.16	1.5e-17
																	Solyc03g122090	Longin	35	119	PF13774.1	1.5e-27
																		Synaptobrevin	133	213	PF00957.16	1.6e-18
																	Solyc06g063030	Longin	35	119	PF13774.1	2.8e-27
																		Synaptobrevin	133	212	PF00957.16	3.5e-18
	Golgi/Vac.	YKT61	YKL196C	Longin	44	127	PF13774.1	7.1e-16		At5g58060	Longin	89	136	PF13774.1	2.9e-09		Solyc07g005200	Longin	45	132	PF13774.1	7.5e-16
				Synaptobrevin	138	193	PF00957.16	5.2e-15			Synaptobrevin	159	215	PF00957.16	1.5e-14			Synaptobrevin	136	196	PF00957.16	9.1e-15
		YKT62								At5g58180	Longin	47	116	PF13774.1	1.8e-15
											Synaptobrevin	137	193	PF00957.16	2.7e-13
	TGN/Vac.	VAMP711	YOR327C	Synaptobrevin	24	111	PF00957.16	7.3e-32		At4g32150	Longin	28	109	PF13774.1	1.6e-25		Solyc06g065950	Longin	28	109	PF13774.1	4.4e-26
											Synaptobrevin	124	211	PF00957.16	5.6e-32			Synaptobrevin	124	211	PF00957.16	1.8e-31
		VAMP712	YAL030W	Synaptobrevin	26	111	PF00957.16	4.2e-30		At2g25340	Longin	28	109	PF13774.1	3.5e-27		Solyc09g091610	Longin	31	111	PF13774.1	2.8e-24
											Synaptobrevin	124	211	PF00957.16	9.5e-31			Synaptobrevin	129	214	PF00957.16	1.9e-33
		VAMP713								At5g11150	Longin	28	110	PF13774.1	2.8e-25		Solyc12g098180	Longin	31	111	PF13774.1	5.7e-23
											Synaptobrevin	125	212	PF00957.16	1.1e-32			Synaptobrevin	129	214	PF00957.16	9.7e-35
		VAMP714								At5g22360	Longin	29	110	PF13774.1	2.7e-23		Solyc02g069150	Longin	32	112	PF13774.1	4.0e-25
											Synaptobrevin	125	212	PF00957.16	5.2e-31			Synaptobrevin	130	216	PF00957.16	3.1e-33
										At2g25340	Longin	28	110	PF13774.1	2.9e-27		Solyc06g074250	Longin	69	150	PF13774.1	1.5e-24
											Synaptobrevin	123	211	PF00957.16	9.5e-31			Synaptobrevin	165	252	PF00957.16	3.1e-29
										At3g24890	Synaptobrevin	30	65	PF00957.16	7.1e-07
										At1g04750	Longin	26	73	PF13774.1	3.2e-10
											Synaptobrevin	91	177	PF00957.16	6.9e-34
										At2g33110	Longin	31	111	PF13774.1	7.1e-20
											Synaptobrevin	129	211	PF00957.16	1.4e-19
										At2g33120	Synaptobrevin	51	133	PF00957.16	9.6e-34
	TGN/PM1	VAMP721	YOR327C	d.a	d.a	d.a	d.a	d.a		At1g04740							Solyc09g061620	Longin	31	111	PF13774.1	1.0e-22
																		Synaptobrevin	129	215	PF00957.16	3.5e-34
		VAMP722	YAL030W	d.a	d.a	d.a	d.a	d.a		At2g32670	Longin	96	176	PF13774.1	1.0e-23		Solyc06g083530	Longin	31	111	PF13774.1	2.5e-24
											Synaptobrevin	194	280	PF00957.16	7.2e-34			Synaptobrevin	129	215	PF00957.16	8.6e-34
		VAMP723								At2g33110	d.a	d.a	d.a	d.a	d.a
		VAMP725								At2g32670	Longin	96	178	PF13774.1	1.3e-23
											Synaptobrevin	192	280	PF00957.16	8.0e-34
		VAMP726								At1g04760	Longin	31	111	PF13774.1	4.4e-23
											Synaptobrevin	129	215	PF00957.16	1.1e-33
		VAMP728								At3g24890	d.a	d.a	d.a	d.a	d.a		Solyc09g091610	d.a	d.a	d.a	d.a	d.a
										At5g22360	d.a	d.a	d.a	d.a	d.a		Solyc12g098180	d.a	d.a	d.a	d.a	d.a
										At1g04750	d.a	d.a	d.a	d.a	d.a		Solyc02g069150	d.a	d.a	d.a	d.a	d.a
										At5g11150	d.a	d.a	d.a	d.a	d.a		Solyc06g074250	d.a	d.a	d.a	d.a	d.a
	TGN/PM2	VAMP724								At4g15780	Longin	31	113	PF13774.1	1.3e-21		Solyc01g066940	Longin	31	112	PF13774.1	1.7e-21
											Synaptobrevin	130	216	PF00957.16	4.5e-29			Synaptobrevin	129	214	PF00957.16	7.8e-30
	TGN/PM3	VAMP727								At3g54300	Longin	31	105	PF13774.1	8.2e-23		Solyc11g006780	Longin	31	107	PF13774.1	6.7e-22
											Synaptobrevin	148	234	PF00957.16	1.4e-31			Synaptobrevin	150	236	PF00957.16	1.3e-33
	PM	TYN11	YBL106C	Lgl_C	514	916	PF08596.5	9.0e-156		At5g05570	Synaptobrevin	1039	1095	PF00957.16	9.7e-08		Solyc06g051390	Synaptobrevin	704	744	PF00957.16	3.5e-06
		TYN12	YPR032W	Lgl_C	549	943	PF08596.5	4.7e-154		At4g35560	WD40	523	591	PF00400	1		Solyc06g051380	WD40	250	280	PF00400.27	0.02
											PQQ	627	649	PF01011	1		Solyc09g005600	Synaptobrevin	1054	1102	PF00957.16	4.7e-07
																	Solyc02g82690	PQQ_2	557	684	PF13360	0.062
																		Lgl_C	700	855	PF08596	0.0045
Disassembly unit		Sec18	YBR080C	CDC48_N	29	103	PF02359.13	7.7e-16		At4g04910	CDC48_N	12	92	PF02359.13	1.6e-06		Solyc01g104920	AAA	205	345	PF00004.24	1.5e-39
				CDC48_2	134	204	PF02933.12	1.3e-08			CDC48_2	118	165	PF02933.12	2.6e-05			AAA	486	596	PF00004.24	5.7e-09
				AAA	277	417	PF00004.24	1.3e-38			AAA	253	393	PF00004.24	1.0e-38
				AAA	560	689	PF00004.24	6.0e-10			AAA	534	644	PF00004.24	1.3e-08
		Sec17	YBL050W	SNAP	2	285	PF14938	8.9e-111		At3g56190	TPR_12	22	94	PF13424.1	1.1e-08		Solyc06g050770	NSF	32	43	PF02071.15
										At3g56540	Peptidase_S10	84	233	PF00450	8.5e-72			NSF	46	56	PF02071.15	2.9e+02
																		TPR_12	72	143	PF13424.1	3.5e-09
																	Solyc05g052310	TPR_12	72	143	PF13424.1	5.0e-9
