# Supplementary material for: The Complexity of Vesicle Transport Factors in Plants Examined by Orthology Search
Source: PLoS One. 2014 May 20;9(5):e97745. doi: 10.1371/journal.pone.0097745 (PMC4028247; doi:10.1371/journal.pone.0097745)
Supplement: Table S28 — A. thaliana genes with their description sorted according to the clusters. (XLSX) [file pone.0097745.s030.xlsx]

## Sheet: Arabidopsis_clusters
	Table S27: Arabidopsis genes with their description sorted according to the Clusters.
	Cluster 1		Cluster 2		Cluster 3		Cluster 4		Cluster 5		Cluster 6		Cluster 7		Cluster 8		Cluster 9		Cluster 10
	Gene ID	Factor	Gene ID	Factor	Gene ID	Factor	Gene ID	Factor	Gene ID	Factor	Gene ID	Factor	Gene ID	Factor	Gene ID	Factor	Gene ID	Factor	Gene ID	Factor
	AT1G09180	Sar1-like_GTPase	AT1G71300	VPS52_GARP	AT1G10630	Arf1a_GTPase	AT2G18390	ARLC_GTPase	AT5G59150	RabA_GTPase	AT3G63460	Sec31_COP-II	AT5G38560	Sec31_COP-II	AT3G52400	KNOLLE_Qa-SNARE	AT5G67560	ARLA_GTPase	AT1G18830	Sec31-COP-II
	AT2G06530	VPS2_ESCRT-III	AT2G17790	VPS35_retromer	AT5G05010	δ-F-COP_COP-I	AT4G31610	VTI12_Qb-SNARE	AT3G47810	Vps29_retromer	AT2G44610	RabH_GTPase	AT3G54300	VAMP727_R-SNARE	AT2G40060	Light-chain_clathrin	AT1G28550	RabA1i_GTPase	AT4G02730	Sec31-COP-II
	AT3G12400	VPS23_ESCRT-I	AT3G09900	RabE_GTPase	AT2G24650	VTI12_Qb-SNARE	AT2G22390	RabA_GTPase	AT1G49300	RabG_GTPase	AT1G26680	VTI12_Qb-SNARE	AT5G65270	RabA4a_GTPase	AT3G09470	SYP71/72/73_Qc-SNARE	AT5G13150	Exo70_Exocyst	AT1G51740	SYP81_Qa-SNARE
	AT5G58060	YKT61/62_R-SNARE	AT3G11730	RabD_GTPase	AT2G34840	ε-B-COP_COP-I	AT1G13980	GNOM-type_GEF	AT3G55150	Exo70_Exocyst	AT1G60780	μ1-AP1_Clathrin	AT4G39990	RabA4b_GTPase	AT1G22740	RabG3b_GTPase	AT3G12160	RabA4d_GTPase	AT1G54110	Use11_Qc-SNARE
	AT3G09910	RabC2b_Rab-C	AT2G17980	SLY1_SM-proteins	AT5G45750	RabA_GTPase	AT1G56590	μ3-AP3_clathrin	AT3G56190	Sec17_SNAREs	AT1G17730	DID2_ESCRT-III	AT2G33120	VAMP_R-SNARE	AT2G31680	RabA5d_GTPase	AT4G17170	RabB1b_GTPase	AT5G32460	VTI12_Qb-SNARE
	AT1G29060	SFT11/12_Qc-SNARE	AT3G03120	Arf1b_GTPase	AT2G47170	Arf1a_GTPase	AT4G27040	VPS22-ESCRT-II	AT4G18430	RabA_GTPase	AT3G44340	Sec24_COP-II	AT5G03520	RabE1d_GTPase	AT1G05810	RabA5e_GTPase	AT2G05170	Vps11_HOPS	AT2G45000	Sec31-COP-II
	AT5G04920	Vps36_ESCRT-II	AT5G50550	Sed14_GEF	AT4G19490	VPS54_GARP	AT1G60970	ζ-F-COP_COP-I	AT2G39380	Exo70_Exocyst	AT3G53610	RabE_GTPase	AT3G54840	RabF1_GTPase	AT1G07000	Exo70_Exocyst	AT3G46060	RabE1c_GTPase	AT4G17730	SYP23_Qa-SNARE
	AT2G15310	Arf1b_GTPase	AT1G02130	RabD_GTPase	AT1G12080	KEULLE_SM-proteins	AT3G46840	Vps5/SNX_retromer	AT4G03330	KNOLLE_Qa-SNARE	AT2G45200	Gos12_Qb-SNARE	AT1G68690	Sec31_COP-II	AT1G48760	δ-AP3_Clathrin	AT4G01400	COG4_COG	AT1G12360	Sec1b_SM-proteins
	AT5G39510	VTI11_Qb-SNARE	AT5G11490	β4-AP4_clathrin	AT1G62020	α-B-COP_COP-I	AT5G58830	Vps5/SNX_retromer	AT1G02430	Arf1D_GTPase	AT5G46860	SYP21/22/23_Qa-SNARE	AT4G05000	Vps28-ESCRT-I	AT5G61010	Exo70_Exocyst	AT5G58180	YKT61_R-SNARE	AT1G79590	SYP51_Qc-SNARE
	AT2G38020	VPS11_HOPS	AT4G21560	Vps28_ESCRT-I	AT1G80500	Trs20_TRAPP	AT3G16100	RabG_GTPase	AT5G47960	RabA_GTPase	AT4G11380	β1/2'-AP1_Clathrin	AT4G02350	Sec15_Exocyst	AT2G43130	RabA5c_GTPase	AT1G61290	SYP124_Qa-SNARE	AT1G16240	SYP52_Qc-SNARE
	AT5G47200	RabD_GTPase	AT1G30630	ε-B-COP_COP-I	AT5G59130	Vps5/SNX_retromer	AT4G15040	Vps5/SNX_retromer	AT3G49860	Arl-like_GTPase	AT3G49660	Sec13_COP-II	AT4G01810	Sec23_COP-II	AT4G32640	Sec24_COP-II	AT2G32670	VAMP-R-SNARE	AT3G29100	VTI13_Qb-SNARE
	AT2G36680	Vps37_ESCRT-I	AT5G52210	ARLB-GTPase	AT3G60860	Sec7-type_GEF	AT5G58820	Vps5/SNX_retromer	AT5G59090	Vps5/SNX_retromer	AT2G30050	Sec13_COP-II	AT4G17530	RabD_GTPase	AT3G11820	PEN1_Qa-SNARE	AT2G21880	RabG2_GTPase	AT4G17160	RabB1b_GTPase
	AT1G32270	SYP24_Qa-SNARE	AT4G14600	SFT11/12_Qc-SNARE	AT3G07410	RabA_GTPase			AT5G05570	TYN11_R-SNARE	AT2G24765	Arf1-like_GTPase	AT3G07100	Sec24_COP_II			AT1G08190	Vps41_HOPS	AT4G35560	TYN12_R-SNARE
	AT5G45130	RabF_GTPase	AT1G73430	COG3_COG	AT4G24840	COG2_COG			AT5G22950	Vps24-ESCRT-III	AT4G38200	Sec7-type_GEF	AT3G50860	σ3-AP3_Clathrin			AT5G60860	RabA1f_GTPase	AT2G18260	SYP112_Qa-SNARE
	AT4G31630	VTI12_Qb-SNARE	AT4G27690	Vps26_retromer	AT3G11130	heavy-chain_Clathrin			AT3G22950	Arf1C_GTPase	AT2G35190	NPSN_Qb-SNARE	AT5G37680	Arl8-like_GTPase			AT5G59120	Vps5/SNX_retromer	AT3G24315	Sec20_Qb-SNARE
	AT2G28650	Exo70_CATCHR	AT1G05520	Sec23_COP-II	AT5G39500	GNOM-type_GEF			AT1G10730	μ1-AP1_clathrin	AT3G56640	Sec15_Exocyst	AT5G22360	VAMP714_R-SNARE			AT4G32150	VAMP-R-SNARE	AT5G39620	RabG_GTPase
	AT5G16830	SYP21/22/23_Qa-SNARE	AT1G51160	Bet5-TRAPP	AT5G02280	Trs23_TRAPP			AT3G46830	RabA_GTPase	AT5G22770	α-AP2_Clathrin	AT3G18820	RabG3f_GTPase			AT5G59190	Vps5/SNX_retromer	AT2G27600	Vps4_ESCRT
	AT5G58840	Vps5/SNX_retromer	AT3G24350	Syp31/32_Qa-SNARE	AT5G18570	Sar1-like_GTPase					AT4G04910	Sec18_SNAREs	AT4G29160	Snf7b_ESCRT-III			AT1G04760	VAMP-R-SNARE	AT3G15060	RabA_GTPase
	AT4G39890	RabH_GTPase	AT2G40060	light-chain_clathrin	AT1G60070	γ-AP1_clathrin					AT1G31780	COG6_COG	AT1G43890	RabC1_GTPase			AT3G49870	ARLA_GTPase	AT1G75850	Vps35_retromer
	AT4G35860	RabB_GTPase	AT3G55480	β3-AP3_clathrin	AT5G12370	Sec10_Exocyst					AT2G17380	σ1-AP1_Clathrin	AT1G47830	Y2-AP2_Clathrin			AT1G11250	SYP125_Qa-SNARE	AT4G12120	Sec1a/b_SM-proteins
	AT1G73030	DID2_ESCRT-III	AT2G43770	Sec13_COP-II	AT4G34450	Υ-F-COP_COP-I					AT1G73640	RabA6a_GTPase	AT5G59730	Exo70_Exocyst			AT5G03620	Vps5/SNX_retromer	AT3G27530	Uso1_tethering
	AT1G15130	Vps31/Bro1_Misc_ESCRT	AT3G18480	COY1_tethering	AT3G15980	β'-B-COP_COP-I					AT5G46630	μ2-AP2_Clathrin	AT5G43670	Sec23_COP-II			AT5G39630	VTI14_Qb-SNARE	AT4G31680	VTI12_Qb-SNARE
	AT1G77140	VPS45_SM-proteins	AT1G50500	VPS53_GARP	AT1G67930	COG5_COG					AT1G79990	β'-B-COP_COP-I	AT4G02080	Sar1-like_GTPase			AT2G33870	RabA1h_GTPase	AT3G17440	NPSN_Qb-SNARE
	AT2G25340	VAMP712_R-SNARE	AT5G54750	Bet3_TRAPP	AT4G35410	σ-AP1_clathrin					AT1G70490	ARF1A_GTPase	AT1G76850	Sec5_Exocyst			AT1G13890	SNAP30_Qb+c-SNARE	AT5G50440	MEMB12_Qb-SNARE
			AT5G03530	RabC_GTPase	AT3G23660	Sec23_COP-II					AT1G23490	ARF1A_GTPase	AT2G21630	Sec23_COP-II			AT2G22290	RabH1d_GTPase	AT4G36630	Vps39_HOPS
			AT1G12470	Vps18_HOPS	AT1G09630	RabA_GTPase					AT1G71820	Sec6_Exocyst	AT4G20360	RabE1b_GTPase			AT1G11890	Sec22_R-SNARE	AT3G54860	Vp33_SM-proteins
			AT4G23460	β1/2'-AP1_Clathrin	AT1G16920	RabA_GTPase					AT4G31620	VTI12_Qb-SNARE	AT5G61210	SNAP33-Qb+c-SNARE			AT3G03800	KNOLLE_Qa-SNARE	AT4G02195	SYP42_Qa-SNAREs
			AT5G26980	Syp41/42/43_Qa-SNARE	AT1G01960	Sec7-type_GEF							AT1G31730	ε-AP4_Clathrin			AT5G10260	RabH1e_GTPase	AT4G00800	Vps8_CORVET
			AT5G16300	COG1_COG	AT1G26150	Sec31_COP-II							AT5G03540	Exo70_Exocyst			AT5G47490	Sec16_COP-II	AT3G43300	Sec7-type_GEF
			AT5G06140	Vps5/SNX_retromer	AT3G24890	VAMP_R-SNARE							AT4G24550	μ4/σ4-AP4_Clathrin			AT4G09720	RabG_GTPase	AT3G61450	SYP73_Qc-SNARE
			AT1G04750	VAMP_R-SNARE	AT1G08560	KNOLLE_Qa-SNARE							AT5G53530	Vps26_retromer			AT1G01200	RabA_GTPase	AT1G02620	Sar1-like_GTPase
			AT3G51310	VPS35_retromer	AT3G09800	ζ_COP-I							AT3G62560	Sar1-like_GTPase			AT1G48240	NPSN_Qb-SNARE	AT1G61690	Hrs/Vps27_ESCRT
			AT2G27460	Sec24_COP-II	AT2G21390	α_COP-I							AT2G01470	Sec12_GEF			AT2G19830	SNF7c_ESCRT-III	AT3G45000	Vps24_ESCRT-III
					AT3G05000	Trs33_TRAPP							AT1G52360	β'-B-COP_COP-I			AT1G07410	RabA2b_GTPase	AT5G07880	SNAP29_Qb+c-SNARE
					AT1G08520	ζ_COP-I							AT4G18800	RabA1d_GTPase			AT4G00230	Vps5/SNX_retromer	AT5G47520	RabA5a_GTPase
					AT1G72470	Exo70_Exocyst							AT3G58170	BET11_Qc-SNARE			AT3G05710	SYP43_Qa-SNARE	AT2G38830	Vps23_ESCRT-I
					AT3G62290	Arf1a_GTPase							AT4G15780	VAMP724_R-SNARE			AT5G05760	SYP31_Qa-SNARE	AT2G36900	MEMB11_Qb-SNARE
					AT5G58030	Trs31_TRAPP							AT4G14160	Sec23_COP-II			AT4G35380	Sec7-type_GEF	AT5G52340	Exo70_Exocyst
					AT4G31480	β-F-COP_COP-I							AT5G47480	Sec16_COP-II			AT5G14670	ARF1A_GTPase	AT4G19640	RabF_GTPase
					AT5G08080	KNOLLE_Qa-SNARE							AT5G11150	VAMP713_R-SNARE			AT1G15880	GOS11_Qb-SNARE	AT1G18200	RabA6b_GTPase
					AT1G56330	Sar1-like_GTPase							AT1G06400	RabA1a_GTPase			AT1G52280	RabG_GTPase	AT1G50970	Vps53_GARP
													AT3G01340	Sec13_COP-II			AT1G28490	SYP61_Qc-SNARE	AT5G64990	RabH_GTPase
																	AT2G28640	Exo70_Exocyst	AT5G59100	Vps5/SNX_retromer
																	AT5G19610	GNOM-type_GEF	AT5G63880	VPS20_ESCRT-III
																	AT5G17060	Arf1b_GTPase	AT3G55600	Use12_Qc-SNARE
																	AT3G09530	Exo70_Exocyst	AT5G52350	Exo70_Exocyst
																	AT3G45280	Syp71/72/73_Qc-SNARE
																	AT1G21170	Sec5-Exocyst
