# Supplementary material for: The Complexity of Vesicle Transport Factors in Plants Examined by Orthology Search
Source: PLoS One. 2014 May 20;9(5):e97745. doi: 10.1371/journal.pone.0097745 (PMC4028247; doi:10.1371/journal.pone.0097745)
Supplement: Table S29 — S. lycopersicum genes with their description sorted according to the clusters. (XLSX) [file pone.0097745.s031.xlsx]

## Sheet: Sheet1
	Table S28: Tomato genes with their description sorted according to the Clusters.
	Cluster 1		Cluster 2		Cluster 3		Cluster 4		Cluster 5		Cluster 6		Cluster 7		Cluster 8		Cluster 9		Cluster 10
	Gene ID	Factor	Gene ID	Factor	Gene ID	Factor	Gene ID	Factor	Gene ID	Factor	Gene ID	Factor	Gene ID	Factor	Gene ID	Factor	Gene ID	Factor	Gene ID	Factor
	Solyc09g008460	RabC2a_GTPase	Solyc04g072060	RabG_GTPase	Solyc03g078570	RabH_GTPase	Solyc02g081380	RabF_GTPase	Solyc06g063030	Sec22_R-SNARE	Solyc01g060130	Sar1-like_GTPase	Solyc01g007150	β-F-COP_COP-I	Solyc03g059100	Sec13_COP-II	Solyc02g064640	Arl8-like_GTPase	Solyc10g081580	KNOLLE_Qa-SNARE
	Solyc11g073050	RabE1a_GTPase	Solyc03g007680	Bet5_TRAPP			Solyc05g053830	Sec23_COP-II	Solyc12g011130	RabB_GTPase	Solyc08g081320	β1/2'_AP1_Clathrin	Solyc03g120900	Sec13-COP-II	Solyc03g096000	heavy-chain_Clathrin	Solyc06g071790	RabE_GTPase	Solyc10g008840	RabA1b_GTPase
	Solyc06g065950	VAMP_R-SNARE	Solyc07g047720	MEMB11/12_Qb-SNARE			Solyc01g104920	SEC18_SNARE	Solyc06g005080	VPS18_HOPS	Solyc02g085240	σ3-AP3_Clathrin	Solyc09g098170	RabA5c_GTPase	Solyc06g050550	VPS5/SNX_retromer	Solyc03g112150	RabE1b_GTPase	Solyc06g005350	RabE1e_GTPase
	Solyc05g054150	RabA5a_GTPase	Solyc08g076540	SYP21/22/23_Qa-SNARE			Solyc06g009660	Sar1-like_GTPase	Solyc01g008000	ARF1A_GTPase	Solyc08g081410	Uso1_Tethering	Solyc04g076230	μ4/σ4_AP4_Clathrin	Solyc04g071730	SYP81_Qa-SNARE			Solyc03g006270	RabA2b_GTPase
	Solyc06g053760	KNOLLE_Qa-SNARE	Solyc07g005200	YKT61/62_R-SNARE			Solyc12g098950	NPSN_Qb-SNARE	Solyc09g061620	VAMP_R-SNARE	Solyc02g091790	Sec13_COP-II	Solyc01g104920	Sec18_SNARE	Solyc04g072410	Trs33_TRAPP			Solyc06g065740	GOS11_Qb-SNARE
	Solyc07g053480	RabA1f_GTPase	Solyc08g078070	RabD2c_GTPase			Solyc11g070120	SNF7c_ESCRT-III	Solyc08g076130	Vps25_ESCRT-II	Solyc11g068500	Sec24_COP-II	Solyc06g005080	Vps18_HOPS	Solyc06g083530	VAMP_R-SNARE			Solyc06g076450	RabA1e_GTPase
	Solyc02g072180	RabA1i_GTPase	Solyc01g088560	RabH_GTPase			Solyc01g103370	RabD_GTPase	Solyc02g069380	Use11/122_Qc-SNARE	Solyc03g096000	heavy-chain_Clathrin	Solyc07g047970	Sec12_GEF	Solyc06g072800	ARF1B_GTPase			Solyc05g052070	RabD2c_GTPase
	Solyc03g121800	ζ-F-COP_COP-I	Solyc02g030250	ε-COP-I			Solyc08g076540	SYP21/22/23_Qa-SNARE	Solyc05g026050	SNF7b/c_ESCRT-III	Solyc11g073050/Solyc06g005350	RabE_GTPase	Solyc06g074740	Vps41_HOPS	Solyc12g089340	Vps35_retromer			Solyc11g012460/Solyc05g054150	RabA5a_GTPase
	Solyc12g044910	ζ-F-COP_COP-I	Solyc03g005300	ARF1C_GTPase			Solyc05g005190	ARF1A_GTPase	Solyc04g081410	Y2-AP2_Clathrin			Solyc01g096910	Vps36_ESCRT-II	Solyc10g045550	RabA_GTPase
			Solyc01g109540	Y-F-COP_COP-I			Solyc01g100820	μ3-AP3_Clathrin	Solyc01g100840	Trs31_TRAPP			Solyc05g013340	μ1-AP1_Clathrin	Solyc01g100820	μ3-AP3_Clathrin
			Solyc03g122090	Sec22_R-SNARE			Solyc09g010370	RabE_GTPase	Solyc12g009060	Vps2_ESCRT-III			Solyc11g068500	Sec24_COP-II	Solyc03g113020	Vps29_retromer
			Solyc08g067910	SYP31/32_Qa-SNARE			Solyc06g061150	μ2-AP2_Clathrin	Solyc11g007170	Vps4-ESCRT			Solyc04g064820	Vps45_SM-proteins	Solyc06g062510	DID2_ESCRT-III
			Solyc02g071170	ζ-F-COP_COP-I			Solyc02g036450	RabF_GTPase	Solyc02g092330	Ar8-like_GTPase			Solyc08g075440	COG6_COG	Solyc06g005080	Vps18_HOPS
			Solyc09g010130	VPS5/SNX_retromer			Solyc02g069150	VAMP_R-SNARE	Solyc11g011040	Ar8-like_GTPase			Solyc01g100820	μ3-AP3_Clathrin	Solyc01g007150	β-F-COP_COP-I
			Solyc07g006640	Arf1-like2_GTPase			Solyc01g091020	GOS12_Qb-SNARE	Solyc03g122090	Sec22_R-SNARE			Solyc11g005220	σ1-AP1_Clathrin	Solyc02g064640	ARLA_GTPase
			Solyc01g109520	RabG_GTPase			Solyc12g010790	Rab2a_GTPase	Solyc04g072060	RabG_GTPase			Solyc01g103480	δ-F-COP_COP-I	Solyc04g011360	RabE_GTPase
			Solyc03g005300	Arl5_GTPAse			Solyc05g053940	RabD_GTPase	Solyc12g014080	RabA_GTPase			Solyc09g009270	Vps23_ESCRT-I	Solyc06g074250	VAMP_R-SNARE
			Solyc03g115760	VTI13/14_Qb-SNARE			Solyc02g094090	Vps52_GARP	Solyc04g064510	RabC_GTPase			Solyc04g072410	Trs33_TRAPP	Solyc04g012180	RabA4a_GTPase
			Solyc07g055290	RabA1a_GTPase			Solyc06g069570	SNAP33_Qb+c-SNARE	Solyc01g096530	Bet3_TRAPP			Solyc10g081920/Solyc01g007150	β-F-COP_COP-I	Solyc04g050240	Vps26_retromer
			Solyc03g031750/Solyc02g080270	Vp28_ESCRT-I			Solyc01g100860	ARF1A_GTPASE	Solyc11g006780	VAMP_R-SNARE					Solyc04g015050	Trs31_TRAPP
							Solyc02g069370	RabF_GTPase	Solyc11g070120	SNF7C_ESCRT-III					Solyc06g050770	Sec17_SNAREs
							Solyc11g067240/Solyc11g067230	Vps54_ESCRT	Solyc04g074940	SFT11/12_Qc-SNARE					Solyc07g065030	SYP51_Qc-SNARE
							Solyc02g092330/Solyc02g064640/Solyc03g043960	Arl8-like_GTPase	Solyc10g083780	Vps37-ESCRT-I					Solyc07g014650	ARLC_GTPase
									Solyc11g008430						Solyc05g044610	Vps8-CORVET
									Solyc07g047720	MEMB11/12_Qb-SNARE					Solyc02g093530	RabB1c_GTPase
									Solyc09g014450	light-chain_Clathrin					Solyc08g006960	μ2-AP2_Clathrin
									Solyc10g006320	Vps22_ESCRT-II					Solyc04g050240	Vps26_retromer
									Solyc08g067910	SYP31/32_Qa-SNARE
									Solyc09g065290	Sec13_COP-II
									Solyc03g118820	RabA_GTPase
									Solyc05g053940	RabD_GTPase
